# Supplementary material for: A Transcriptomic Study Reveals That Fish Vibriosis Due to the Zoonotic Pathogen Vibrio vulnificus Is an Acute Inflammatory Disease in Which Erythrocytes May Play an Important Role
Source: Front Microbiol. 2022 Apr 1;13:852677. doi: 10.3389/fmicb.2022.852677 (PMC9011161; doi:10.3389/fmicb.2022.852677)
Supplement: Supplementary file 2 [file Data_Sheet_1.xlsx]

## Sheet: B
Table S2. Differentially expressed genes from eels infected with V. vulnificus R99 strain. The fold change (FC) values are based on the comparison between the time indicated on top of each column (3 hpi; 12 hpi) compared to time zero (0 hpi) for the same type of sample (B [sheet1], RBCs [sheet2], or WBCs [sheet3]). Only FC values with a p‐value cut‐off of 0.05 (one-way ANOVA followed Tukey’s test…
Blood: 3 vs 0 hpi						Blood: 12 vs 0 hpi
Sequence Name	Description	FC	p-value			Sequence Name	Description	FC	p-value
contig10806	Ubiquitin-like protein 1	13.1002	0.00815928			GN8XUQJ02HALY4	Cyprinus carpio nephrosin precursor mRNA, complete cds	150.647	0.000177156
GN8XUQJ02HALY4	Cyprinus carpio nephrosin precursor mRNA, complete cds	10.1052	0.000177156			contig18776	High choriolytic enzyme 1 precursor	124.543	0.000125312
contig18776	High choriolytic enzyme 1 precursor	8.68793	0.000125312			GN8XUQJ01B9IP6	Oncorhynchus mykiss hatching enzyme 2 (rbhce2), mRNA dbj|AB480023.1| Oncorhynch	105.686	0.000107231
GN8XUQJ01B9IP6	Oncorhynchus mykiss hatching enzyme 2 (rbhce2), mRNA dbj|AB480023.1| Oncorhynch	7.39162	0.000107231			contig18772	nephrosin///nephrosin [Plecoglossus altivelis altivelis]	99.0605	0.000114029
contig18772	nephrosin///nephrosin [Plecoglossus altivelis altivelis]	6.30833	0.000114029			contig18774	High choriolytic enzyme 1	93.5874	0.00020204
contig18774	High choriolytic enzyme 1	6.20667	0.00020204			GPBPVW402HA2B7	Paralichthys olivaceus MMP9 mRNA for gelatinase, complete cds	61.3561	0.000543857
GN8XUQJ01D9YIQ	cyclooxygenase 2	5.52647	4.06569e-05			contig17881	Plecoglossus altivelis altivelis BPI/LBP gene for bactericidal permeability-inc	41.7245	5.26685e-05
contig17881	Plecoglossus altivelis altivelis BPI/LBP gene for bactericidal permeability-inc	4.48454	5.26685e-05			GPBPVW402GQVIH	LBP (LPS binding protein)/BPI (bactericidal/permeability-increasing protein) li	40.7876	5.16492e-05
GPBPVW402GB1Z7	A.anguilla mRNA for sodium/potassium ATPase, beta subunit	4.34936	0.0389508			contig33309	matrix metalloproteinase-9	39.8857	0.000359989
GPBPVW402GQVIH	LBP (LPS binding protein)/BPI (bactericidal/permeability-increasing protein) li	4.08037	5.16492e-05			contig17883	LBP (LPS binding protein)/BPI (bactericidal/permeability-increasing protein)-1	34.3509	6.15351e-05
GPBPVW402HX1U0	LBP (LPS binding protein)/BPI (bactericidal/permeability-increasing protein)-1	4.06228	6.15351e-05			GN8XUQJ01D9YIQ	cyclooxygenase 2	32.09	4.06569e-05
contig27800	Triosephosphate isomerase	3.45597	0.000146885			contig10806	Ubiquitin-like protein 1	28.829	0.00815928
contig17880	Bactericidal permeability-increasing protein precursor	3.38697	7.79644e-05			GN8XUQJ02GMCJR	Oncorhynchus mykiss LBP (LPS binding protein)/BPI (bactericidal/permeability-in	27.7815	2.98674e-06
GN8XUQJ01BRVTI	ubiquitin carboxyl-terminal hydrolase 10	3.36755	0.0225965			contig17880	Bactericidal permeability-increasing protein precursor	27.529	7.79644e-05
GN8XUQJ02GMCJR	Oncorhynchus mykiss LBP (LPS binding protein)/BPI (bactericidal/permeability-in	3.35642	2.98674e-06			contig30129	tubulin beta-2 chain	27.2479	5.78738e-05
contig17885	bactericidal permeability-increasing protein/lipopolysaccharide-binding protein	3.30635	2.29477e-05			contig36777	Hyaluronidase-2 precursor	26.6367	2.77279e-06
contig29924	inositol(myo)-1(or 4)-monophosphatase 1	3.17307	2.71761e-06			contig15200	AGAP011344-PA [Anopheles gambiae str. PEST]	26.2557	4.21965e-05
GN8XUQJ02HGAG6	Anguilla anguilla mRNA for inositol(myo)-1(or 4)-monophosphatase 1 (impa1 gene)	3.04664	1.78838e-05			contig17885	bactericidal permeability-increasing protein/lipopolysaccharide-binding protein	24.9228	2.29477e-05
GN8XUQJ02JK6N9	transcription initiation factor TFIID subunit 8	2.93524	0.0172483			contig17000	gelatinase B	24.6043	0.00018901
GPBPVW402HS5C2	ubiquitin specific peptidase 10, isoform CRA_b	2.86842	0.0127508			contig37800	modular domain immune-type receptor	24.1095	0.00064607
GN8XUQJ01B9101	Hexokinase 1 [Danio rerio] emb|CAX14062.1| hexokinase 1	2.70444	0.00266653			GPBPVW402JC24O	Cupin domain protein [Acidobacterium sp. MP5ACTX8]	23.7847	0.000142001
GN8XUQJ02GMVND	serine (or cysteine) proteinase inhibitor clade E, nexin, plasminogen activator	2.69641	0.00828553			contig21431	coagulation factor VIII precursor	22.4319	6.62445e-05
GN8XUQJ01ARF63	staphylococcal nuclease domain containing 1	2.53706	0.0120623			contig33842	Sulfotransferase 6B1	21.1271	6.33272e-05
contig36777	Hyaluronidase-2 precursor	2.49746	2.77279e-06			contig20678	3'-phosphoadenosine 5'-phosphosulfate synthase 2b	20.3595	0.00222532
contig32158	tyrosine phosphatase type IVA 2	2.34323	0.0217305			contig16205	interferon induced protein 2	20.1385	0.0151793
GN8XUQJ02F8MPA	immediate early response 2	2.34288	0.000231619			GPBPVW402JSPXJ	olfactomedin-4	19.4486	0.000107701
contig41890	beta-catenin-like protein 1	2.33227	0.0294265			contig23691	glutamate receptor, ionotropic, N-methyl D-asparate-associated protein 1 (gluta	18.446	6.93522e-06
GN8XUQJ01EO046	NCK associated protein 1 like, isoform CRA_c	2.2438	0.00219346			contig22511	Cystatin-F	17.9415	0.0130203
contig43890	Bombyx mori dh40 mRNA for diuretic hormone 40, complete cds	2.20808	2.9173e-05			contig20993	uridine phosphorylase 1	17.3542	8.50977e-05
GN8XUQJ01B808U	KRR1, small subunit (SSU) processome component, homolog (yeast) [Xenopus tropic	2.19208	0.0439307			contig30963	src-family tyrosine kinase SCK	17.213	0.0001277
GN8XUQJ01AWK8N	RAB35, member RAS oncogene family	2.18393	0.0144233			contig43285	Conger myriaster IL-1 beta mRNA for interleukin-1beta, complete cds	17.1612	0.000502229
contig29325	krueppel-like factor 6	2.1624	9.3444e-05			contig40517	Cytidine deaminase	16.8767	0.000841393
contig23691	glutamate receptor, ionotropic, N-methyl D-asparate-associated protein 1 (gluta	2.14471	6.93522e-06			contig33046	UDP-glcnac:betagal beta-13-n-acetylglucosaminyltransferase 5a [Ictalurus puncta	15.3329	0.000125536
GN8XUQJ02H1X70	Gcat protein	2.12346	0.00509299			contig27800	Triosephosphate isomerase	14.7042	0.000146885
contig20297	growth arrest and DNA-damage-inducible protein gadd45 beta [Ictalurus punctatus	2.08438	0.0356315			contig21413	Sphingosylphosphorylcholine receptor	14.5679	0.0044353
GPBPVW402HLSAI	Oryctolagus cuniculus nucleophosmin (nucleolar phosphoprotein B23, numatrin) (N	2.06548	0.0238509			contig21758	carcinoembryonic antigen-related cell adhesion molecule 1	14.5266	0.000913717
GN8XUQJ02GJADC	glia-derived nexin	2.05729	0.0104117			GN8XUQJ02JMKVI	C5a receptor	14.0654	0.0003896
contig36158	Arachidonate 5-lipoxygenase-activating protein	1.99856	1.90198e-06			contig22674	Mannose-6-phosphate receptor-binding protein 1	14.0247	8.10895e-05
GPBPVW402IR0OA	transcription factor E4F1	1.96119	0.010444			GN8XUQJ02HGAG6	Anguilla anguilla mRNA for inositol(myo)-1(or 4)-monophosphatase 1 (impa1 gene)	13.9507	1.78838e-05
GPBPVW401BGELD	Opsanus tau 5-aminolevulinate synthase housekeeping form mRNA, complete cds	1.81318	0.00395203			contig29790	oxalate decarboxylase [Pseudovibrio sp. JE062]	13.5771	0.000119366
GN8XUQJ01BKOCT	mitochondrial 39S ribosomal protein l10	1.75358	0.0201007			contig36094	Oncorhynchus mykiss colony stimulating factor 3 receptor (granulocyte) (csf3r),	13.3113	0.00199654
GN8XUQJ02H6S7T	Retinoblastoma binding protein 4, like	1.74988	0.0345347			GN8XUQJ01DR5EG	carboxypeptidase a1	12.9231	0.00357017
GPBPVW401CD6IQ	Serine/threonine-protein phosphatase 2A regulatory subunit B	1.69417	0.00984759			contig32211	OLFM4 protein	12.4124	0.00736223
GPBPVW401BGBQO	phosphatidylinositol N-acetylglucosaminyltransferase subunit Q	1.6899	0.0220919			contig29740	CCAAT/enhancer-binding protein alpha	11.999	0.00691794
GN8XUQJ01DIQKY	1-acylglycerol-3-phosphate O-acyltransferase 3	1.67325	0.0464581			contig31917	Immunoglobulin superfamily member 6 precursor	11.9483	0.00122275
GPBPVW402I3CO1	HSD17B8 [Salmo salar] gb|ABQ59667.1| HSD17B8	1.54723	0.00221578			GN8XUQJ01EK6KF	UDP-GlcNAc:betaGal beta-1,3-N-acetylglucosaminyltransferase 5	11.5017	0.00329017
GPBPVW402GYVXH	RNA pseudouridylate synthase domain-containing protein 4	1.48145	0.0108471			contig29924	inositol(myo)-1(or 4)-monophosphatase 1	11.4994	2.71761e-06
GN8XUQJ02G4Y3T	presenilin associated, rhomboid-like preproprotein	1.47714	0.00035649			contig36158	Arachidonate 5-lipoxygenase-activating protein	11.4728	1.90198e-06
contig35857	CIAO1	-1.19153	0.000759247			GPBPVW402IWVAE	Regulator of G-protein signaling 13	11.0897	0.00136444
GN8XUQJ01D2886	cyclophilin	-1.23835	0.0125044			GPBPVW401EE2SS	prostaglandin endoperoxide synthase-2	11.0123	0.00069356
contig37789	ribosomal protein S5	-1.42582	0.00292389			contig26571	Neutrophil cytosol factor 2	10.8265	0.000618681
contig31546	Survival of motor neuron protein-interacting protein 1	-1.4747	0.00945699			contig35223	systemic RNAi deficient-1	10.4678	0.00049069
contig37972	KIAA0179	-1.52199	0.00469201			contig00285	Anguilla japonica H-FABP gene for heart fatty acid binding protein, complete cd	10.4431	0.000834962
contig26819	DPH2-like	-1.65868	0.00186709			contig30885	colony-stimulating factor 1 receptor a	10.4335	0.000897736
contig33129	GC-rich sequence DNA-binding factor	-1.72096	0.035935			GN8XUQJ01CYYBN	Ctenopharyngodon idella mRNA for g-type lysozyme (lysg gene)	10.1867	0.00761383
contig36828	Probable glutamyl-tRNA synthetase, mitochondrial precursor	-1.75001	0.0204747			GPBPVW402I4U66	cyclooxygenase-2	10.1813	0.00220456
contig32773	Pyridoxal phosphate phosphatase PHOSPHO2	-1.75757	0.000473387			GPBPVW402F5G4N	carboxypeptidase A1	10.1484	0.0102125
GPBPVW402IKTHJ	V-rel reticuloendotheliosis viral oncogene homolog A	-1.78056	0.000897955			contig32986	CCAAT/Enhancer binding protein epsilon	9.97003	0.0158468
contig33161	COP9 signalosome complex subunit 5	-1.83806	0.00628061			contig34302	32,5-bisphosphate nucleotidase 1	9.75715	0.000195562
contig29404	small nuclear ribonucleoprotein D1 polypeptide	-1.86017	0.0410459			contig16306	Granulins	9.33078	0.00429926
contig37920	Ubiquitin-related modifier 1 homolog	-1.86902	0.0295308			contig43890	Bombyx mori dh40 mRNA for diuretic hormone 40, complete cds	9.28387	2.9173e-05
contig21808	mediator of RNA polymerase II transcription subunit 10	-1.87727	0.00542714			GN8XUQJ01CDQMT	coagulation factor VIII isoform 1	9.14734	0.00977216
contig33959	RING finger protein 181	-1.88639	0.00081349			GPBPVW401D5UJZ	Danio rerio CCAAT/enhancer binding protein (C/EBP) 1 (cebp1), mRNA gb|AF306857.	8.53855	0.00100054
GPBPVW402FMLY8	Phosphatidylinositol glycan anchor biosynthesis, class M	-1.88715	0.00265682			contig29718	Tissue inhibitor of metalloproteinase 2	8.50378	0.00042225
GPBPVW401A40T5	Takifugu rubripes HoxDb gene cluster, complete sequence	-1.89119	0.000902651			contig29325	krueppel-like factor 6	8.48106	9.3444e-05
GN8XUQJ02H18BG	Rattus norvegicus FAT tumor suppressor homolog 4 (Drosophila) (Fat4), mRNA	-1.9102	0.00299614			GN8XUQJ02FI3OT	p40phox	8.35034	0.0030086
contig27538	60S ribosomal protein L32	-2.01323	0.0111181			contig00759	cytochrome b-245, beta polypeptide	8.29783	0.00299227
contig34774	proteasome subunit alpha type-3	-2.02893	0.0186213			GN8XUQJ02G6BGG	Src kinase-associated phosphoprotein 2	8.29045	0.00206829
contig44018	mitochondrial ATP synthase lipid-binding protein	-2.08354	0.0493846			contig13732	muscle-type lactate dehydrogenase	8.26195	0.00154605
contig37863	Transcription initiation factor IIA gamma chain	-2.12849	0.0355773			contig33989	Mixed lineage kinase domain-like protein	8.18124	0.00252206
contig41554	Perforin-1 precursor	-2.16275	0.00482682			GPBPVW402H93RV	neutrophil cytosolic factor 1	8.17043	0.017152
contig26965	ribosomal protein L27	-2.17919	0.00115449			GN8XUQJ02F0YLI	Oncorhynchus mykiss p40phox mRNA for NADPH oxidase cytosolic protein p40phox, c	8.04582	0.00131322
contig36037	Thioredoxin-like protein 4B	-2.22025	0.0174754			GN8XUQJ01BM05I	Rho-related GTP-binding protein RhoG	8.01628	1.92219e-05
contig36023	BolA-like protein 1	-2.2491	0.0107336			contig39832	Tyrosine-protein phosphatase non-receptor type 7	7.96085	0.00264102
contig24110	DNA fragmentation factor, beta polypeptide (caspase-activated DNase) [Danio rer	-2.2514	0.00947568			contig29932	Kctd12.2 protein	7.86486	0.0235831
contig30457	U4/U6.U5 tri-snRNP-associated protein 3	-2.25846	0.0148358			contig26586	SRCR domain, membrane form 2	7.79908	0.00948836
contig24109	DNA fragmentation factor subunit beta	-2.29932	0.00593068			contig27063	Interactor protein for cytohesin exchange factors 1	7.63116	0.00120387
contig30042	tubulin-specific chaperone a	-2.32404	0.00413115			GN8XUQJ02G5TGB	neutrophil cytosolic factor 4	7.51245	0.00251819
GN8XUQJ02IUFIN	replication factor C subunit 5	-2.33748	0.000842656			GN8XUQJ02GD922	Granulocyte colony-stimulating factor receptor precursor	7.49124	0.00276859
GPBPVW401DFATF	Danio rerio odorant receptor gene cluster	-2.35131	0.0140754			contig35406	interleukin-8 precursor	7.47663	0.00220391
GPBPVW402IMI3P	cell division cycle 2-like 5 (cholinesterase-related cell division controller)	-2.3973	0.00253451			contig33104	FYN-binding protein	7.42188	0.00163245
contig33474	Ambystoma mexicanum 18S ribosomal RNA gene, partial sequence	-2.49885	0.00264968			contig26790	Regulator of G-protein signaling 1	7.36113	0.000100533
contig32806	Fatty acid amide hydrolase	-2.60543	0.0363973			GPBPVW401A0D0V	Cyprinus carpio cdo1 mRNA for cysteine dioxygenase, complete cds	7.12709	0.039957
GN8XUQJ02IJI0O	KIAA1396 protein	-2.67571	0.00598537			contig22749	myelin-associated glycoprotein	6.68282	0.000370245
GPBPVW401D4UDR	Nilaparvata lugens Nlst3 mRNA for sugar transporter 3, complete cds	-2.80138	0.00208467			contig37116	Guanine nucleotide-binding protein GI/GS/GO subunit gamma-12	6.61835	0.000349867
contig38383	pancreatic ribonuclease precursor	-2.91383	0.00203717			contig26501	Nonspecific cytotoxic cell receptor protein 1	6.57294	0.000686317
contig31726	X.laevis gene for ribosomal protein S1	-2.94551	0.022558			contig07798	complement factor Bf-2 [Oncorhynchus mykiss gairdneri]	6.49584	0.0302161
GN8XUQJ02GGGSU	Mus musculus THAP domain containing, apoptosis associated protein 1 (Thap1), mR	-2.9798	0.00351161			contig32164	FAM107B	6.45242	0.000443127
GN8XUQJ01AXUXY	Vascular cell adhesion molecule 1	-2.98089	0.00528569			contig26517	src kinase-associated phosphoprotein 2	6.31544	0.00360398
contig24671	Hypoxanthine-guanine phosphoribosyltransferase	-3.10036	0.0027171			contig30404	thiosulfate sulfurtransferase KAT	6.11258	0.0053113
GN8XUQJ01AFIKD	myosin, heavy polypeptide 9, non-muscle	-3.37595	0.00460457			GN8XUQJ02HJYAA	Leukocyte cell-derived chemotaxin 2 precursor	6.02485	0.0432271
GPBPVW401CFKER	arsenite methyltransferase	-3.38883	0.00666522			contig21130	a disintegrin and metalloproteinase domain 8a	6.01462	0.021863
GPBPVW402JC08Y	Gamma-tubulin complex component 5	-3.42181	0.00964467			GPBPVW401BE63I	Mus musculus phosphatidylinositol 3-kinase, catalytic, beta polypeptide (Pik3cb	6.00934	0.0203979
contig00121	Takifugu rubripes TMT opsin gene, exon 2	-3.64778	0.0109237			contig17387	myeloid protein-1	5.92752	0.0171482
contig35469	growth factor independent 1 transcription repressor	-3.68172	0.00817687			contig32442	Myosin-If	5.92365	0.0108179
contig39052	dual specificity phosphatase 2, isoform CRA_d	-3.80912	0.0120855			contig23729	angiopoietin 2	5.88477	0.0298328
GN8XUQJ01DL15F	Sodium- and chloride-dependent GABA transporter 3	-3.96002	0.00693463			contig07733	factor B/C2	5.85149	0.0262295
contig26987	Chain A, Crystal Structure Of Human Cyp7a1 pdb|3DAX|B Chain B, Crystal Structur	-4.0319	0.00757546			contig39866	Danio rerio, complete sequence	5.57933	0.000576539
GPBPVW402F8D5W	tumor necrosis factor receptor superfamily, member 11a precursor variant [Homo	-4.10228	0.00953037			contig22508	diacylglycerol O-acyltransferase 1	5.56218	0.0139562
GN8XUQJ01APR74	Endonuclease I [Flavobacteriales bacterium ALC-1]	-4.79681	0.0120698			contig26726	Tyrosine-protein phosphatase non-receptor type 6	5.55558	0.00136045
GPBPVW402IRVD3	CEF-10	-5.65056	0.0149626			contig28325	Mitochondrial uncoupling protein 2	5.53383	0.00574892
GN8XUQJ01CVA0D	znf654 protein [Xenopus (Silurana) tropicalis]	-6.48282	0.0175975			contig20309	progranulin type I	5.52137	0.0150118
contig35294	chemokine receptor	-7.22591	0.0315447			contig22666	coronin-1A [Danio rerio] gb|AAP82281.1| Coro1A	5.516	0.0110652
contig35162	ES/130	-7.41691	0.017923			contig27147	interleukin 1 beta receptor type 1 soluble form	5.4966	0.00766824
GPBPVW402JYH02	Mus musculus transmembrane and tetratricopeptide repeat containing 3 (Tmtc3), t	-8.01665	0.00723696			contig21896	Gyg1 protein [Danio rerio] gb|AAH97080.1| Glycogenin 1	5.42858	0.0155162
contig12891	DC-SIGN protein isoform C [Canis lupus familiaris]	-8.61748	0.00575121			contig34174	TRAF3 interacting protein 2///TRAF3 interacting protein 2 [Xenopus (Silurana) tropicalis]	5.36669	0.00611814
						contig34640	proline-serine-threonine phosphatase interacting protein 1 [synthetic construct	5.36645	0.000139768
						contig29820	Collagenase 3 precursor	5.35857	0.00425466
						contig07699	Oncorhynchus mykiss complement factor Bf-2 mRNA, partial cds	5.24711	0.0380414
						contig38146	Krueppel-like factor 6	5.21405	0.00585915
						contig45036	cofilin 2, like	5.20065	0.00788018
						GN8XUQJ01D6HGW	SAM domain-containing protein SAMSN-1	5.19011	0.00886068
						contig21098	Leukotriene B4 receptor 1	5.16127	0.00644835
						contig31885	Gasterosteus aculeatus spiggin alpha mRNA, complete cds	5.08004	0.00575034
						contig40877	Oncorhynchus mykiss suppressor of cytokine signaling 3 (socs3), mRNA emb|AM7487	5.06975	1.98741e-05
						GN8XUQJ02GJH0Q	CD45 homolog	5.05819	0.043787
						contig27230	Transmembrane protease, serine 2	5.03755	0.00760911
						contig44204	Epinephelus coioides glyceraldehyde-3-phosphate dehydrogenase (GAPDH) mRNA, par	5.0015	0.000943543
						contig10562	Homo sapiens v-ets erythroblastosis virus E26 oncogene homolog (avian) (ERG), t	4.90272	0.000590254
						GPBPVW401E1IFN	Danio rerio ArfGAP with FG repeats 1a (agfg1a), mRNA gb|AY423015.1| Danio rerio	4.90103	0.0021131
						contig15009	Acyl-protein thioesterase 2	4.86097	0.00177004
						contig37135	VAV1 protein	4.84861	6.76606e-05
						GPBPVW402GS7AY	NCK-associated protein 1-like, isoform CRA_a	4.79942	0.00415306
						contig33538	growth arrest and DNA-damage-inducible protein gadd45 beta ii [Oncorhynchus myk	4.6771	0.00170526
						GN8XUQJ02GUMWA	L-plastin	4.64196	0.00654534
						contig41296	phosphoglucose isomerase-1	4.61049	0.00146161
						contig33475	family with sequence similarity 49, member B, isoform CRA_b	4.59244	0.00564703
						GN8XUQJ01CTNB8	Ictalurus punctatus CD63 antigen mRNA, complete cds	4.56389	0.000477652
						GPBPVW402HGTHO	complement factor B	4.55906	0.0457947
						contig33440	Ras-related C3 botulinum toxin substrate 2 precursor	4.54098	0.000953724
						contig33608	Leukotriene A-4 hydrolase	4.53679	0.0316451
						contig41300	retinoid X receptor alpha	4.52413	0.0129097
						contig06968	FAM109A	4.48658	0.00174873
						contig36581	PLAC8-like protein 1	4.45336	0.00508258
						contig41533	Methylglutaconyl-CoA hydratase, mitochondrial precursor	4.4477	0.0101332
						contig37073	interleukin-1 receptor type 1	4.40867	0.0128238
						GPBPVW401AF1XJ	receptor-interacting serine/threonine-protein kinase 4	4.35635	0.0354679
						GN8XUQJ02F7D0M	Inositol monophosphatase	4.3518	0.0037802
						contig33888	Toll-like receptor 13	4.27234	0.0339859
						contig31890	Ap1m2 protein	4.26983	0.00176187
						contig28688	Glycerol-3-phosphate dehydrogenase, cytoplasmic	4.24058	0.0335728
						contig27796	Ras-related protein Rab-37	4.23625	0.00588747
						contig27203	CCAAT/enhancer binding protein beta2	4.12021	0.00281585
						GPBPVW402HY8GB	Rhesus Macaque BAC CH250-20N7 () complete sequence	4.06214	0.00848574
						GN8XUQJ01CQ5N9	Cytidine deaminase	4.05777	0.00520304
						GN8XUQJ01DA897	Nicotinic acid receptor	3.96065	0.0017202
						contig31576	cornichon homolog 4	3.88534	0.00391051
						GN8XUQJ01EO046	NCK associated protein 1 like, isoform CRA_c	3.8636	0.00219346
						GPBPVW401CTV78	Lemna paucicostata LpELF3 H1 mRNA for ELF3 homologue, complete cds	3.81714	0.00269326
						contig20531	Cyprinus carpio Gbeta1 mRNA for G-protein beta subunit 1, complete cds	3.79059	0.000197402
						contig06994	Pld2 protein	3.75131	0.0240111
						GPBPVW401BFFCN	ribosomal protein L11-like protein [Brachionus sp. Almenara] gb|ADN83818.1| rib	3.73773	0.017677
						contig33012	6-phosphogluconate dehydrogenase, decarboxylating	3.67475	0.00371013
						GPBPVW401BS19K	Oncorhynchus masou mRNA for c-Fos protein, complete cds	3.65723	0.0247687
						contig30930	protein kinase C delta type	3.64137	0.00735365
						contig30928	Oncorhynchus mykiss cytochrome b558 alpha-subunit mRNA, complete cds	3.62722	0.00907405
						contig28375	CC chemokine CK3	3.5812	0.000977318
						contig34311	Myosin regulatory light chain 2, ventricular/cardiac muscle isoform [Salmo sala	3.5762	0.0445879
						contig34677	lysine ketoglutarate reductase/saccharopine dehydrogenase	3.56674	0.00604509
						contig38009	Nicotinic acid receptor 1	3.56374	0.00444496
						GPBPVW401A65Z2	Numida meleagris hspa5 mRNA for heat shock protein, complete cds	3.54467	0.00232253
						contig28326	mitochondrial uncoupling protein 2	3.53258	0.000190716
						contig31924	JUN-B	3.51811	0.00694126
						contig29951	hypoxia-inducible factor 1 alpha	3.48745	0.000373577
						GN8XUQJ01C0QWD	SH3 and PX domain-containing protein 2A	3.45046	0.00871184
						GPBPVW402HJHMR	iroquois 3 homeobox protein	3.38632	0.00118357
						contig17584	CD63 antigen	3.36295	0.0292115
						contig32374	family with sequence similarity 89, member B isoform 1	3.25777	0.00142132
						contig35512	SH3 domain-containing kinase-binding protein 1	3.18838	0.0274501
						contig23593	T-cell, immune regulator 1, ATPase, H+ transporting, lysosomal V0 protein A3 [X	3.16948	0.00356908
						contig32817	actin related protein 2/3 complex, subunit 5B	3.1355	0.00917858
						contig31311	Ras-related protein Rap-2b precursor	3.11927	0.00356775
						GN8XUQJ02H1X70	Gcat protein	3.08141	0.00509299
						contig23591	Vacuolar proton translocating ATPase 116 kDa subunit a	3.07545	0.0195047
						contig32285	tRNA 2'-phosphotransferase 1 isoform 2	3.06818	0.00814259
						contig30976	protein tyrosine kinase	3.04398	0.00238634
						contig33871	Syntaxin-11	3.03128	0.00760108
						contig36900	protein C-ets-1	3.02776	0.00496093
						GN8XUQJ01DEYBU	Cathepsin S precursor	2.90846	0.0174647
						contig34637	Ras association domain-containing protein 2	2.89649	0.00566556
						contig15351	Tetraspanin-8 [Salmo salar] gb|ACN10440.1| Tetraspanin-8	2.81713	0.0149095
						contig34414	Phalacrocorax carbo arnt 2 mRNA for aryl hydrocarbon receptor nuclear transloca	2.77055	0.0264014
						contig22877	Profilin-2 [Salmo salar] gb|ACI68511.1| Profilin-2	2.76874	0.0219927
						GN8XUQJ01B9101	Hexokinase 1 [Danio rerio] emb|CAX14062.1| hexokinase 1	2.74823	0.00266653
						GN8XUQJ02GMVND	serine (or cysteine) proteinase inhibitor clade E, nexin, plasminogen activator	2.74749	0.00828553
						contig11585	MHC class II beta-chain	2.71267	0.0437225
						contig09035	Oncorhynchus masou mRNA for transferrin, complete cds	2.66918	0.0449888
						contig42489	aldolase A	2.66427	0.00471809
						GPBPVW401C3K0Y	WD repeat domain 32	2.66403	0.00509088
						contig39527	nck-associated protein 1-like	2.64348	0.00333597
						GN8XUQJ02F8MPA	immediate early response 2	2.61453	0.000231619
						contig29778	calponin 2	2.60147	0.00789936
						contig31194	moesin [Danio rerio] gb|AAH81551.1| Radixin	2.58581	0.000903962
						contig21014	pleckstrin-like proteiny domain-containing family j member 1 [Ictalurus furcatu	2.5503	0.0371005
						contig16567	Takifugu rubripes HoxBa gene cluster, complete sequence	2.51809	0.025127
						contig30405	THUMP domain-containing protein 3	2.45824	0.0222133
						contig34459	probable serine carboxypeptidase CPVL	2.38681	0.000907785
						contig17791	Transferrin receptor 1a	2.38619	0.0422408
						GN8XUQJ02JSZT2	SAM domain, SH3 domain and nuclear localisation signals, 1a	2.35588	0.0029851
						GN8XUQJ02GJADC	glia-derived nexin	2.33088	0.0104117
						contig34903	microsomal epoxide hydrolase	2.28583	0.0204561
						contig32158	tyrosine phosphatase type IVA 2	2.27496	0.0217305
						contig33265	glyoxalase domain-containing protein 4	2.23989	0.0165898
						GN8XUQJ02IOS18	density regulated protein drp1	2.22444	0.0308556
						contig33682	Fugu rubripes gra2 gene (partial), agal gene, rl44 gene, btk gene, ddp gene, _h	2.16937	0.0376789
						contig27320	Renin receptor	2.14152	0.0292877
						GN8XUQJ01B85XM	tyrosine-protein phosphatase non-receptor type 23	2.10988	0.0457182
						contig22210	mitogen-activated protein kinase scaffold protein 1	2.10054	0.0194323
						contig33460	Dolichyl-diphosphooligosaccharide--protein glycosyltransferase subunit 1 precur	2.09117	0.0207766
						GPBPVW401BGELD	Opsanus tau 5-aminolevulinate synthase housekeeping form mRNA, complete cds	2.0816	0.00395203
						contig19869	high density lipoprotein-binding protein vigilin	2.03123	0.0142699
						contig35799	Pgk1 protein	2.01649	0.0241462
						contig27409	tissue factor pathway inhibitor a	1.98704	0.00293504
						contig30593	JunDLb	1.98321	0.00605212
						contig35364	platelet receptor Gi24 isoform 2 precursor	1.96938	0.0401984
						GN8XUQJ02IK7JB	Phanerochaete chrysosporium ALAS mRNA for 5-aminolevulinic acid synthase, parti	1.96823	0.00434118
						contig22618	guanine nucleotide-binding protein G(i) subunit alpha-2	1.93931	0.0315316
						contig41691	vacuolar protein sorting-associated protein 26a	1.88059	0.00238072
						contig20595	Leukocyte surface antigen CD53	1.84544	0.00704424
						GN8XUQJ02JYE13	LRPPRC protein	1.84159	0.00366362
						GPBPVW402JSWHT	threonyl-tRNA synthetase	1.75886	0.0320483
						GN8XUQJ02F41QV	mitochondrial cytochrome c1 heme protein	1.72175	0.0178619
						contig33828	Homo sapiens nuclear factor of activated T-cells 5, tonicity-responsive (NFAT5)	1.67532	0.0208482
						contig30877	Vacuolar proton pump subunit D	1.61676	0.00497394
						contig33869	eukaryotic translation initiation factor 4, gamma 2a	1.42128	0.0140232
						GN8XUQJ01D2886	cyclophilin	-1.25288	0.0125044
						contig43920	puromycin-sensitive aminopeptidase	-1.27863	0.00396189
						contig37789	ribosomal protein S5	-1.36684	0.00292389
						contig35857	CIAO1	-1.40257	0.000759247
						GN8XUQJ02GUZQR	Danio rerio ribosomal protein L23a (rpl23a), mRNA gb|AY561517.1| Danio rerio ri	-1.42937	0.00605058
						contig29087	Ubiquitin-conjugating enzyme E2 variant 1	-1.44791	0.00366164
						GN8XUQJ01BOC2G	Solea senegalensis RPLP1 mRNA for ribosomal protein LP1, complete cds	-1.4703	0.00745453
						contig37427	Cleavage and polyadenylation specificity factor subunit 2	-1.47488	0.0137049
						GN8XUQJ02G4Y3T	presenilin associated, rhomboid-like preproprotein	-1.47563	0.00035649
						contig33100	cap-specific mRNA (nucleoside-2'-O-)-methyltransferase 1	-1.50713	0.00325918
						contig31546	Survival of motor neuron protein-interacting protein 1	-1.56396	0.00945699
						contig33694	Danio rerio LCMR1-like mRNA, complete cds	-1.56485	0.00469528
						GPBPVW402IZO4Z	nucleolin - common carp gb|AAO22235.1| nucleolin	-1.56738	0.00651038
						contig42820	Mus musculus nuclear receptor subfamily 1, group H, member 3 (Nr1h3) gene, comp	-1.5858	0.0365185
						contig38944	RAD23 homolog B	-1.5863	0.0122912
						contig30529	ribosomal protein L39	-1.59525	0.00471475
						contig23301	Cyclin-dependent kinase 2-associated protein 1	-1.62929	0.00299348
						contig36002	Selenoprotein K [Salmo salar] gb|ACI67254.1| Selenoprotein K	-1.62982	0.0188208
						contig29872	Eukaryotic translation initiation factor 3 subunit 2	-1.63026	0.0124133
						contig36779	ZW10, kinetochore associated, homolog [Xenopus (Silurana) tropicalis]	-1.6327	0.00300595
						contig26486	aldolase B	-1.64242	0.00207451
						GPBPVW401D8H3C	Homo sapiens PRO1510 mRNA, complete cds	-1.64841	0.0311149
						GN8XUQJ01EOL0P	sulfatase-modifying factor 1	-1.65106	0.00549174
						contig33693	matrin-3	-1.66052	0.0178828
						contig35952	tRNA-nucleotidyltransferase 1, mitochondrial precursor Mitochondrial [Salmo sal	-1.69304	0.0201651
						contig36828	Probable glutamyl-tRNA synthetase, mitochondrial precursor	-1.71208	0.0204747
						contig39298	Mouse beta-glucuronidase gene, complete cds	-1.71982	0.00983423
						contig24701	Mitochondrial import receptor subunit TOM34	-1.72269	0.0373807
						contig36821	39S ribosomal protein L35, mitochondrial precursor	-1.72796	0.018447
						contig14796	Salmo salar EAP30 subunit of ELL complex a (Eap30a), nuclear domain 10 protein	-1.73556	0.00311394
						contig38340	RBX1 protein	-1.74426	0.00167458
						contig32294	Danio rerio bromodomain containing 3a (brd3a), mRNA	-1.74575	0.0322327
						contig37229	Deoxyuridine 5-triphosphate nucleotidohydrolase, mitochondrial precursor [Anopl	-1.78434	0.043594
						GN8XUQJ01C065C	39S ribosomal protein L34, mitochondrial precursor	-1.79665	0.00887519
						contig39005	40S ribosomal protein SA	-1.80152	0.0410557
						GN8XUQJ02IYP2C	eukaryotic translation initiation factor 1B, isoform CRA_a	-1.82032	0.0360611
						contig36080	Apoptosis-associated speck-like protein containing a CARD	-1.82843	0.0154431
						contig21808	mediator of RNA polymerase II transcription subunit 10	-1.83342	0.00542714
						contig40707	Nktr protein	-1.84252	0.0192303
						GPBPVW401CHGCL	Oncorhynchus tshawytscha ferritin H mRNA, partial cds	-1.84913	0.0228424
						GPBPVW401BIPC0	Danio rerio Dr-VSP mRNA for voltage-sensing phosphoinositide phosphatase, compl	-1.85701	0.0156007
						contig32132	Chain A, Rat Pp1cgamma Complexed With Mouse Inhibitor-2 pdb|2O8A|B Chain B, Rat	-1.86931	0.0313965
						contig32773	Pyridoxal phosphate phosphatase PHOSPHO2	-1.86946	0.000473387
						contig33959	RING finger protein 181	-1.87033	0.00081349
						contig34963	ribosomal protein L30	-1.87419	0.0102969
						contig32302	AKT-interacting protein	-1.87452	0.0138047
						contig43857	ATP synthase, H+ transporting, mitochondrial F0 complex, subunit E [Danio rerio	-1.88137	0.0466839
						GPBPVW402GNOQ7	Danio rerio N(alpha)-acetyltransferase 15, NatA auxiliary subunit b (naa15b), m	-1.88327	0.000224363
						GN8XUQJ01DG6IJ	Golgi reassembly-stacking protein 2	-1.88633	0.0253091
						contig32262	Proteasome (prosome, macropain) 26S subunit, ATPase, 1a	-1.89667	0.0211147
						contig37528	Acyl carrier protein, mitochondrial precursor	-1.89764	0.0305394
						contig36037	Thioredoxin-like protein 4B	-1.9094	0.0174754
						contig30598	60S ribosomal protein L36	-1.94832	0.0362597
						contig37920	Ubiquitin-related modifier 1 homolog	-1.96104	0.0295308
						contig39335	CCR4-NOT transcription complex, subunit 3	-2.00935	0.0043104
						contig27548	leucine carboxyl methyltransferase 1	-2.02892	0.00274654
						GPBPVW401A5UWX	CCR4-NOT transcription complex, subunit 7, isoform CRA_a	-2.03524	0.013313
						contig42026	kinesin-like protein KIF22-B	-2.04554	0.0122491
						contig32071	Ran-binding protein 9	-2.05284	0.0033571
						contig27538	60S ribosomal protein L32	-2.06388	0.0111181
						contig31557	retinoblastoma-binding protein 6 isoform 2	-2.08352	0.00693133
						contig30457	U4/U6.U5 tri-snRNP-associated protein 3	-2.09012	0.0148358
						contig36976	Trifunctional enzyme subunit alpha, mitochondrial precursor	-2.09731	0.00711567
						GPBPVW402GC6EF	RNA-binding region (RNP1, RRM) containing 2, isoform CRA_d	-2.1062	0.0480384
						GPBPVW402GB7QC	cysteine-rich hydrophobic domain 2 protein	-2.11385	0.00441061
						contig07120	glutathione peroxidase 1	-2.11944	0.0438239
						contig34774	proteasome subunit alpha type-3	-2.12279	0.0186213
						contig31342	Yip1 domain family member 4	-2.13574	0.0371668
						contig26646	CD81 antigen	-2.1523	0.00166159
						contig31099	stress-associated endoplasmic reticulum protein 1 [Xenopus (Silurana) tropicali	-2.16131	0.0172257
						contig25527	E3 ubiquitin-protein ligase RNF14	-2.17003	0.0413
						GN8XUQJ01AYOE3	peptidylprolyl isomerase G [Xenopus (Silurana) tropicalis]	-2.18004	0.0114668
						GPBPVW401BAUXO	hippocampus abundant transcript 1a	-2.1803	0.00445169
						contig36617	ATP synthase subunit O, mitochondrial	-2.18517	0.0136766
						contig28671	DNA-directed RNA polymerases I, II, and III subunit RPABC4	-2.19433	0.017899
						GPBPVW401A8ECM	eif3s1-prov protein [Xenopus (Silurana) tropicalis]	-2.20407	0.00571946
						contig38679	proteasome maturation protein	-2.24973	0.033078
						contig36023	BolA-like protein 1	-2.25172	0.0107336
						contig35744	Histone H2B	-2.2561	0.025566
						GPBPVW401DGC9M	CRSP70	-2.25662	0.0153008
						GPBPVW402IKTHJ	V-rel reticuloendotheliosis viral oncogene homolog A	-2.25884	0.000897955
						contig30783	cysteine conjugate-beta lyase; cytoplasmic (glutamine transaminase K, kyneureni	-2.27056	0.014477
						contig34922	CutA homolog precursor	-2.27927	0.021756
						contig28934	farnesyltransferase, CAAX box, beta [Xenopus (Silurana) tropicalis]	-2.28744	0.0101662
						GN8XUQJ02JP08J	Nucleolar protein 12	-2.30561	0.0109659
						contig39975	signal peptidase complex subunit 1	-2.32167	0.0103811
						contig43167	FUN14 domain containing 1	-2.34056	0.0173934
						contig28329	tetraspanin 3 [Xenopus (Silurana) tropicalis] emb|CAJ81850.1| tetraspanin 3 [Xe	-2.34624	0.00463983
						contig34127	probable RNA-binding protein 19	-2.3579	0.0130405
						GN8XUQJ02GERHL	replication factor C	-2.38397	0.00980668
						contig34323	Transmembrane protein 103	-2.38482	0.0212287
						contig33161	COP9 signalosome complex subunit 5	-2.42156	0.00628061
						GN8XUQJ01DOOLX	adaptor-related protein complex 2, alpha 1 subunit [Xenopus (Silurana) tropical	-2.43511	0.0124664
						GPBPVW401C9RUQ	Dual specificity protein phosphatase 18	-2.44408	0.0125154
						GPBPVW401DFATF	Danio rerio odorant receptor gene cluster	-2.46147	0.0140754
						contig40208	26 proteasome complex subunit DSS1	-2.47861	0.0243318
						GPBPVW401A40T5	Takifugu rubripes HoxDb gene cluster, complete sequence	-2.48961	0.000902651
						contig17956	Transmembrane protein 14C	-2.49148	0.00170196
						contig27121	Interleukin-8 precursor	-2.4985	0.0039568
						contig30042	tubulin-specific chaperone a	-2.50229	0.00413115
						contig34223	mitochondrial-processing peptidase subunit beta	-2.53478	0.0179356
						contig36411	UV excision repair protein RAD23 homolog A	-2.55762	0.0071953
						GPBPVW401BOR20	apomucin	-2.56755	0.0255771
						contig30836	MAP kinase-activated protein kinase 2	-2.56959	0.0295708
						GPBPVW401EDBAA	coiled-coil domain containing 93	-2.57641	0.000871639
						contig34139	Mus musculus stromal antigen 1 (Stag1), mRNA	-2.60613	0.00363888
						GN8XUQJ02IH2WD	Danio rerio SMT3 suppressor of mif two 3 homolog 3, like (sumo3l), mRNA	-2.60707	0.00693241
						GN8XUQJ02G3KGO	Toll-like receptor 9 isoform A	-2.62609	0.0267383
						contig36120	Rattus norvegicus heterogeneous nuclear ribonucleoprotein A3 (Hnrnpa3), transcr	-2.6431	0.0115369
						GPBPVW401DHSA9	Anguilla japonica mRNA for skin mucus 31.7 kDa lectin AJL-2, complete cds	-2.64421	0.0036406
						contig33211	Cyclin-dependent kinase 4 inhibitor B	-2.6512	0.0222012
						contig37742	Translocon-associated protein subunit gamma	-2.68534	0.00266838
						contig33414	3,2-trans-enoyl-CoA isomerase, mitochondrial precursor	-2.69224	0.00112677
						contig31531	Protein disulfide isomerase associated 4	-2.69346	0.0175644
						contig08283	6-pyruvoyl tetrahydrobiopterin synthase	-2.71583	0.0120279
						GPBPVW402H1D1T	Origin recognition complex subunit 3	-2.71953	0.00381123
						GN8XUQJ02I7T4E	rad52 motif-containing protein 1	-2.73937	0.00643773
						contig41554	Perforin-1 precursor	-2.7544	0.00482682
						GN8XUQJ02JEWR4	cullin 1	-2.77348	0.0171389
						contig30997	apaf1-interacting protein-like protein	-2.78167	0.0194174
						contig08757	PiggyBac transposable element-derived protein 4	-2.79536	0.0271285
						contig21011	Thioredoxin-like protein 4A	-2.7955	0.00349613
						GN8XUQJ02H18BG	Rattus norvegicus FAT tumor suppressor homolog 4 (Drosophila) (Fat4), mRNA	-2.80952	0.00299614
						GPBPVW401A2CCP	Rattus norvegicus biglycan (Bgn), mRNA gb|U17834.1|RNU17834 Rattus norvegicus b	-2.81514	0.0260857
						GN8XUQJ02ISJQO	DNA-binding protein Ikaros	-2.8159	0.000565678
						contig31394	Rattus norvegicus exocyst complex component 6 (Exoc6), mRNA	-2.82441	4.24794e-05
						GN8XUQJ02G4U7O	proteasome subunit XC3 [Xenopus laevis, mRNA, 890 nt]	-2.83379	0.00353164
						contig24110	DNA fragmentation factor, beta polypeptide (caspase-activated DNase) [Danio rer	-2.85383	0.00947568
						contig29903	Dnl2 protein	-2.86111	0.0392788
						GN8XUQJ01DLY4R	hematopoietic death receptor	-2.87395	0.00159935
						contig31726	X.laevis gene for ribosomal protein S1	-2.87513	0.022558
						contig19221	tropomyoshin1-1	-2.9022	0.0137581
						contig41648	L-seryl-tRNASec kinase	-2.90289	0.00966641
						GN8XUQJ02HN9BS	NEDD8 ultimate buster 1	-2.90414	0.0140267
						contig36027	Ubiquitin-like protein precursor	-2.91277	0.0181897
						contig13581	Rattus norvegicus cytochrome P450, family 2, subfamily a, polypeptide 3 (Cyp2a3	-2.91914	0.0346009
						GPBPVW402HY8VS	Anguilla anguilla catalase mRNA, partial cds	-2.92257	0.00884513
						GPBPVW401A6Z5V	Transcription factor RelB	-2.92578	0.00194534
						GN8XUQJ01AJ5V0	Mgc53960 protein	-2.94012	0.0239133
						GPBPVW401BRZZU	Nupl1 protein	-2.95602	0.0033954
						contig24109	DNA fragmentation factor subunit beta	-2.98059	0.00593068
						GPBPVW402HFTVJ	inositol polyphosphate-5-phosphatase D, isoform CRA_c	-2.9845	0.0196728
						contig28673	KIAA1903 protein	-3.06702	0.0455281
						GPBPVW401EJXUI	sodium channel modifier 1	-3.13317	0.00917788
						contig42321	atad4-B	-3.1442	0.0143133
						GPBPVW402IL1J4	forkhead box O1.a	-3.14768	0.0332687
						GN8XUQJ01CBV6V	serum response factor binding protein 1	-3.17258	0.00725975
						contig43831	serotransferrin	-3.17733	0.0182484
						contig22701	nostrin	-3.18223	0.0160765
						GN8XUQJ02HIHHJ	Clupea harengus alpha actin mRNA, complete cds	-3.18551	0.0114313
						contig08287	6-pyruvoyl tetrahydropterin synthase	-3.1908	0.0198179
						contig36753	HHIP-like protein 1	-3.19547	0.0342454
						GN8XUQJ02FU4ML	Gssls-A-prov protein	-3.22435	0.0012073
						GN8XUQJ01EN3JV	68kDa signal recognition particle	-3.24617	0.024604
						contig36371	matrix Gla protein	-3.25051	0.01985
						GPBPVW402G0RBD	spastic ataxia of Charlevoix-Saguenay (sacsin)	-3.27739	0.0267136
						contig43452	Macaca mulatta family with sequence similarity 168, member B (FAM168B), mRNA	-3.28242	0.0365327
						GPBPVW402GIWKW	ribosomal protein S6 kinase, polypeptide 2	-3.28815	0.0320508
						GPBPVW402IDWV4	NIMA-related kinase 7 [Xenopus (Silurana) tropicalis] gb|AAH75406.1| NIMA (neve	-3.29075	0.0241467
						GN8XUQJ01AXRO4	ATP-dependent DNA helicase 2 subunit 1	-3.29087	0.00723014
						GPBPVW401BP0ZA	nucleolar protein 4, isoform CRA_d	-3.29909	0.0118221
						GPBPVW402IMI3P	cell division cycle 2-like 5 (cholinesterase-related cell division controller)	-3.29943	0.00253451
						GPBPVW401C3TS5	Rattus norvegicus Rab interacting lysosomal protein-like 1 (Rilpl1), mRNA	-3.31441	0.00618724
						contig00098	Adenosine deaminase	-3.3391	0.00240626
						GN8XUQJ01DB7H3	Tetraodon nigroviridis endogenous retrovirus ERV2_Tet, complete sequence	-3.35951	0.0311228
						GPBPVW402F1JXF	leukocyte-derived arginine aminopeptidase	-3.35992	0.0385839
						contig22536	collagen type I alpha 1	-3.3913	0.0262489
						GN8XUQJ01C47AC	Rattus norvegicus ETL protein mRNA, alternatively spliced isoform, complete cds	-3.39207	0.00985313
						contig37617	Homo sapiens MAP/microtubule affinity-regulating kinase 1 (MARK1), mRNA	-3.39721	0.0249831
						GN8XUQJ02I3ZVN	Mus musculus LPCAT4 mRNA for LPC acyltransferase 4, complete cds	-3.41597	0.0222207
						GPBPVW402H9HSY	Danio rerio stromal interaction molecule 1a (stim1a), mRNA	-3.41725	0.0191849
						GPBPVW402JYZL2	preprosomatostatin	-3.42235	0.0242529
						contig40852	Syndecan-2-A precursor	-3.42444	0.0152404
						contig41843	Her6 protein	-3.43038	0.0245171
						contig41953	ribosomal protein S6 kinase, 90kDa, polypeptide 2	-3.43914	0.00799147
						GPBPVW401BORHH	RING finger protein unkempt homolog	-3.44263	0.0308789
						contig23176	histamine n-methyltransferase	-3.44504	0.0449028
						contig16853	Danio rerio Yes-associated protein 1 (yap1), mRNA	-3.45104	0.0136972
						GN8XUQJ01B9ICJ	Fundulus heteroclitus cathepsin Z precursor, mRNA, complete cds	-3.45373	0.00105708
						GPBPVW401C7XZ6	ANKRD13C protein	-3.46774	0.00655804
						contig26645	Ictalurus punctatus CD81 mRNA, complete cds	-3.49106	0.0255106
						GN8XUQJ01AMUTN	Selp protein	-3.49266	0.0223426
						contig34056	Efna1 protein	-3.52154	0.0266183
						GPBPVW402HB97V	Bos taurus polymerase (RNA) I polypeptide A, 194kDa (POLR1A), mRNA	-3.52926	0.017494
						GPBPVW401B9JAQ	Crassostrea gigas partial mRNA for Binding protein 2 like protein (fkbp2-l gene	-3.53435	0.0383429
						GN8XUQJ02JBRN0	clathrin coat assembly protein ap-1	-3.54395	0.0118549
						GN8XUQJ02HT7TQ	ras homolog gene family, member T1	-3.57301	0.00110259
						contig30148	Takifugu rubripes HoxAa gene cluster, complete sequence	-3.61036	0.0287755
						contig33449	Homologous-pairing protein 2 homolog	-3.62939	0.00541593
						GN8XUQJ01DU6CU	oxysterols receptor LXR-alpha	-3.66093	0.0216888
						contig13583	Ictalurus punctatus cytochrome P450 mRNA, complete cds	-3.69408	0.0363583
						contig31530	Lysosomal thioesterase PPT2-A precursor	-3.69803	0.0283563
						GPBPVW402IEB65	Oreochromis mossambicus Na-K-Cl cotransporter (NKCC2) mRNA, complete cds	-3.71054	0.0163771
						contig40343	Homo sapiens HSPC279 mRNA, partial cds	-3.71729	0.00779149
						GN8XUQJ02I7HJ9	KLF534-like protein	-3.72231	0.0167782
						contig24671	Hypoxanthine-guanine phosphoribosyltransferase	-3.72236	0.0027171
						GPBPVW401BES5T	glycine decarboxylase	-3.7366	0.0228233
						GPBPVW402G8LVO	Acyrthosiphon pisum BAC VMRC38-30-A2 (Benaroya Research Institute VMRC38 Acryth	-3.77905	0.0152254
						contig40801	cholesteryl ester transfer protein	-3.79944	0.00899423
						GN8XUQJ02HFC35	elastase 4-like protein	-3.81147	0.0162552
						GN8XUQJ01AVKWS	T-cell receptor beta chain 1 variable region	-3.82928	0.0179135
						GPBPVW402FXZ66	histidine triad protein member 5	-3.86828	0.0119391
						GPBPVW401DZJ6D	nuclear envelope integral membrane protein 1a	-3.88791	0.0300294
						contig38383	pancreatic ribonuclease precursor	-3.90021	0.00203717
						GPBPVW402F8D5W	tumor necrosis factor receptor superfamily, member 11a precursor variant [Homo	-3.91684	0.00953037
						GN8XUQJ02IEKAY	Danio rerio calcium/calmodulin-dependent serine protein kinase b (caskb), mRNA	-3.94096	0.0158106
						contig23566	odorant receptor, family D, subfamily 110, member 2	-3.95683	0.0214853
						GPBPVW401AQEQW	Probable signal peptidase complex subunit 2	-3.95946	0.00270537
						GPBPVW401DMKYA	Mus musculus gamma-glutamyltransferase 1 (Ggt1), mRNA	-3.96547	0.0130469
						GN8XUQJ02IUFIN	replication factor C subunit 5	-4.03131	0.000842656
						GPBPVW402H2176	WW domain containing adaptor with coiled-coil	-4.12421	0.00673773
						GPBPVW401D0ABE	Mus musculus serine (or cysteine) peptidase inhibitor, clade B, member 1c (Serp	-4.13147	0.00820802
						contig43632	Takifugu obscurus gluthathione S-transferase zeta mRNA, complete cds	-4.14373	0.00718609
						contig31401	Vkorc1-like protein 1	-4.16458	0.027959
						GPBPVW402HM20M	adenylate kinase isoenzyme 4, mitochondrial	-4.17166	0.0187893
						contig30509	Probable pancreatic secretory proteinase inhibitor	-4.17186	0.0280171
						GN8XUQJ01AXUXY	Vascular cell adhesion molecule 1	-4.18442	0.00528569
						GPBPVW402JQLLX	protein phosphatase 1, regulatory (inhibitor) subunit 12B	-4.21158	0.0288101
						GN8XUQJ01BO2M5	UV excision repair protein RAD23 homolog B	-4.29935	0.0319417
						GN8XUQJ01EQ59Q	LMBR1 domain-containing protein 2-B	-4.37141	0.0216058
						contig33474	Ambystoma mexicanum 18S ribosomal RNA gene, partial sequence	-4.40088	0.00264968
						GPBPVW402H87HP	vasoactive intestinal polypeptide receptor 1 transcript variant 5	-4.43418	0.00860271
						GN8XUQJ02JFNAN	Rattus Norvegicus Strain CH230-62B6 BAC, BN/SsNHsd/MCW, complete sequence	-4.44549	0.0182941
						contig00121	Takifugu rubripes TMT opsin gene, exon 2	-4.45834	0.0109237
						GN8XUQJ02F119S	Fundulus heteroclitus cathepsin F mRNA, partial cds	-4.47611	0.0301605
						GN8XUQJ01CSEIM	Dual specificity protein phosphatase 5	-4.57368	0.029479
						GPBPVW402JPP0H	IQ motif containing with AAA domain 1	-4.6063	0.0206009
						GPBPVW401D4UDR	Nilaparvata lugens Nlst3 mRNA for sugar transporter 3, complete cds	-4.67279	0.00208467
						GPBPVW402GCOSO	pleckstrin homology domain containing family A member 8	-4.68647	0.0124417
						GN8XUQJ02FXB57	dual specificity phosphatase 6	-4.73103	0.00674233
						GN8XUQJ01APR74	Endonuclease I [Flavobacteriales bacterium ALC-1]	-4.73519	0.0120698
						GPBPVW402JC08Y	Gamma-tubulin complex component 5	-4.82432	0.00964467
						GN8XUQJ02F21M0	oxoglutarate (alpha-ketoglutarate) dehydrogenase (lipoamide)	-4.82961	0.0200026
						GPBPVW402HLK9Z	Hypophthalmichthys molitrix guanine nucleotide-binding protein beta polypeptide	-4.87546	0.0200878
						contig38877	Mus musculus leucine rich repeat containing 1 (Lrrc1), transcript variant 1, mR	-4.88197	0.0102249
						GN8XUQJ01AFIKD	myosin, heavy polypeptide 9, non-muscle	-4.91465	0.00460457
						contig45117	Oncorhynchus mykiss Ikaros homolog (ikaros), mRNA gb|U92201.1|OMU92201 Oncorhyn	-4.92601	0.00834702
						contig16732	Dissostichus mawsoni glucose-6-phosphate dehydrogenase (G6PDH) gene, partial cd	-4.96239	0.00946842
						GN8XUQJ01BJQW2	Myosin, heavy polypeptide 11, smooth muscle	-4.98217	0.0160038
						GPBPVW402FK7LD	nicotinamide phosphoribosyltransferase	-5.05363	0.031927
						GN8XUQJ02H89D5	Rattus norvegicus Rho GTPase activating protein 25 (Arhgap25), mRNA	-5.12316	0.00495968
						GN8XUQJ02GGGSU	Mus musculus THAP domain containing, apoptosis associated protein 1 (Thap1), mR	-5.17051	0.00351161
						GN8XUQJ01BMOA9	glycosyltransferase 25 domain containing 1, isoform CRA_a	-5.40344	0.014043
						GN8XUQJ01DL15F	Sodium- and chloride-dependent GABA transporter 3	-5.5854	0.00693463
						GPBPVW402IE47L	protein serine/threonine phosphatase-1 catalytic subunit gamma isoform [Carassi	-5.8031	0.0412629
						GPBPVW401ASBF3	Sus scrofa cyclin T2 variant b (CCNT2) gene, partial cds, alternatively spliced	-5.83868	0.0291488
						contig26987	Chain A, Crystal Structure Of Human Cyp7a1 pdb|3DAX|B Chain B, Crystal Structur	-5.91643	0.00757546
						GN8XUQJ02IDVI4	Danio rerio calcium/calmodulin-dependent serine protein kinase (cask), mRNA gb|	-5.94167	0.0164512
						GPBPVW402HHYFM	keratin-like protein	-6.59107	0.0196042
						GN8XUQJ01CVA0D	znf654 protein [Xenopus (Silurana) tropicalis]	-6.92567	0.0175975
						GN8XUQJ02G1GIE	Anguilla anguilla mRNA for G protein-coupled receptor 54 (gpr54 gene)	-7.82856	0.0220829
						GPBPVW402JYH02	Mus musculus transmembrane and tetratricopeptide repeat containing 3 (Tmtc3), t	-10.1706	0.00723696
						GPBPVW401A10C5	Skn-1a/Epoc-1/Oct-11 POU transcription factor	-11.9527	0.0103567

## Sheet: RBCs
Table S2. Differentially expressed genes from eels infected with V. vulnificus R99 strain. The fold change (FC) values are based on the comparison between the time indicated on top of each column (3 hpi; 12 hpi) compared to time zero (0 hpi) for the same type of sample (B [sheet1], RBCs [sheet2], or WBCs [sheet3]). Only FC values with a p‐value cut‐off of 0.05 (one-way ANOVA followed Tukey’s test…
RBCs: 3 vs 0 hpi						RBCs: 12 vs 0 hpi
Sequence Name	Description	FC	p-value			Sequence Name	Description	FC	p-value
GPBPVW401CNBZU	DCN1-like protein 5	39.4073	0.000170702			GN8XUQJ02GMMI6	MHC class Ia antigen	84.4056	0.0340168
GPBPVW401BX747	odorant receptor VR3.13a	21.0876	2.31137e-05			GPBPVW402GRM96	heat-shock protein	54.1575	0.00335301
contig35502	cGMP-specific phosphodiesterase	13.9387	0.00117604			contig20117	Hsp70 protein	31.6613	0.00119538
GPBPVW402FXZQW	Xenopus laevis allantoicase mRNA, complete cds	12.5603	3.67349e-05			GN8XUQJ02FI3NO	sorting nexin-2	22.0536	5.73123e-05
contig43124	CDC42-binding protein SCIP1	11.1762	0.000525441			contig35335	dynactin subunit 3	21.0752	0.0268657
contig24350	Neuronal membrane glycoprotein M6-b	10.7689	9.1725e-05			GPBPVW401BS19K	Oncorhynchus masou mRNA for c-Fos protein, complete cds	16.8575	0.00494453
GPBPVW402IFWFF	Rattus norvegicus otoraplin (Otor), mRNA	9.49931	0.000508935			GN8XUQJ01D4E9V	Danio rerio glucosaminyl (N-acetyl) transferase 4, core 2 (gcnt4), mRNA gb|AF30	16.7801	0.0352754
GPBPVW401BDZ9G	aspartyl-tRNA synthetase, mitochondrial precursor	9.42275	0.000287274			GPBPVW402HB9GP	Mus musculus enamel matrix serine proteinase 1 precursor (Prss17) gene, complet	13.9555	0.0160994
GPBPVW402FLTIP	Danio rerio asp (abnormal spindle)-like, microcephaly associated (Drosophila	9.39683	0.000286081			GPBPVW401A9S24	vacuolar sorting protein 26	12.4274	0.00148254
GPBPVW402H6E9Y	glycogen [starch] synthase, liver	9.17444	0.00125848			contig39069	glioma tumor suppressor candidate region gene 1	11.4081	0.00266638
GN8XUQJ02FG4YU	Bos taurus solute carrier family 12 (potassium/chloride transporters), member 4	9.02406	0.000945887			contig34937	c-Fos protein	11.0943	0.0144034
GPBPVW402GTPR9	class E basic helix-loop-helix protein 40	8.95458	0.00131456			contig41691	vacuolar protein sorting-associated protein 26a	10.2758	0.000191098
contig32145	Glycerol kinase, testis specific 1	8.80177	0.000918204			GN8XUQJ01BZCWJ	nuclear factor interleukin-3-regulated protein	10.1023	0.00112123
GN8XUQJ02F0FQW	Homo sapiens mitogen-activated protein kinase kinase 6 (MAP2K6) gene, complete	8.61015	0.00119259			GPBPVW401A85VJ	Vacuolar protein sorting-associated protein 26A	9.89421	0.000624907
GPBPVW402GOV5U	Leucine-rich repeat-containing protein 58	8.51819	0.000118051			GN8XUQJ02F38SN	sirtuin 1	9.57332	0.000713937
GPBPVW401EOZXC	Rattus norvegicus glycine receptor alpha 1 variant mRNA, complete cds, alternat	8.48269	0.00128789			GPBPVW402FG181	vacuolar-type H+ transporting ATPase B1 subunit	9.2817	0.00030916
contig36847	Oncorhynchus mykiss mRNA for interleukin-12 beta chain (il12b gene), small tran	8.45129	0.00213137			GPBPVW401B4TFF	Rattus norvegicus Sfmbt mRNA for polycomb-group protein, complete cds	9.1872	0.00652483
GPBPVW401DRRCM	KIAA0369	8.40952	0.00137849			GN8XUQJ02IKSJL	Mouse U2 snRNA gene	9.00441	0.00116916
GN8XUQJ01CYG75	Oncorhynchus mykiss fructose-1,6-bisphosphatase mRNA, partial cds	8.00222	0.00114572			GN8XUQJ02HMXAK	Squalus acanthias mRNA for sgk-2 serine-threonine protein kinase	8.56284	0.00165394
GPBPVW402JZ6T6	Bos taurus jumonji, AT rich interactive domain 2 (JARID2), mRNA	7.92321	5.27116e-05			GPBPVW401DURDG	ATPase, H+ transporting, lysosomal V0 subunit a1	8.50567	0.000705484
GPBPVW402FJTBL	Bos taurus GSG1-like (GSG1L), mRNA	7.91326	7.04576e-05			contig34448	calcium signal modulating cyclophilin ligand-like protein	8.50041	0.000426737
contig39716	Mus musculus lysophosphatidylcholine acyltransferase 3 (Lpcat3), mRNA	7.77458	0.00549377			GPBPVW401ERFRB	Solute carrier family 25 member 33	8.37062	0.000364804
GPBPVW401B0NPQ	Creatine kinase M-type	7.74252	0.000894831			GPBPVW401CXYYF	Mus musculus soc-2 (suppressor of clear) homolog (C. elegans) (Shoc2), transcri	7.96332	0.000411941
GN8XUQJ01BD3II	Takifugu rubripes MYHM2126-1 mRNA for myosin heavy chain, partial cds	7.59782	0.000214705			contig31924	JUN-B	7.74034	0.000489491
GN8XUQJ01AQSC1	transmembrane protein 41B isoform 2	7.57405	0.00245761			GPBPVW401EW0UN	Danio rerio nuclear receptor coactivator 2 (ncoa2), mRNA gb|AF323989.1|AF323989	7.68401	0.000508508
GPBPVW401CJBBJ	molybdenum cofactor sulfurase	7.56092	0.00023786			GN8XUQJ02H2DR9	fast myotomal muscle actin 2	7.65262	0.00532007
contig31637	Ornithine aminotransferase, mitochondrial precursor	7.49699	0.000479088			GPBPVW401BAUXO	hippocampus abundant transcript 1a	7.50999	0.000843151
contig22538	Collagen alpha-1I chain precursor	7.40959	0.00383503			contig36910	cytokine receptor common gamma chain	7.33473	0.0126256
contig23381	Mus musculus cystathionine gamma-lyase (Cys3) gene, complete cds	7.2235	0.0019518			GN8XUQJ02GOBGX	actin [Spumella-like flagellate 391f]	7.30118	0.00296676
GPBPVW401AKJGH	6-phosphogluconate dehydrogenase NAD-binding [Atopobium rimae ATCC 49626]	6.95445	0.000179498			GPBPVW401C89I9	hippocampus abundant transcript 1	7.2912	1.90966e-05
GN8XUQJ01ANUNX	Danio rerio sterile alpha motif domain containing 13 (samd13), transcript varia	6.93275	0.00208281			GN8XUQJ01CR5A3	schnurri 2	7.23397	8.16467e-05
GN8XUQJ01D8Z6I	Ovis aries v-yes-1 Yamaguchi sarcoma viral related oncogene homolog (LYN), mRNA	6.90728	0.00460017			contig25416	cytochrome c	7.20256	0.000245536
contig43564	Mx	6.90336	0.00200371			GN8XUQJ01D2IZG	Glucosamine-6-phosphate isomerase	7.13476	0.000477871
GN8XUQJ01CYHOX	proprotein convertase subtilisin/kexin type 6	6.84457	0.00103992			GPBPVW401AIW4R	Hlf protein	6.98299	0.0073559
contig34976	p53	6.76968	0.000726031			GN8XUQJ02FVDA3	lysosomal H+-transporting ATPase V1 subunit H	6.86279	0.000626358
GPBPVW401BFNL5	Paralichthys olivaceus ornithine decarboxylase mRNA, complete cds	6.53798	0.000151351			GN8XUQJ02IH967	Tanichthys albonubes beta-actin mRNA, complete cds	6.83732	0.00582271
GN8XUQJ02JI2DP	disco-interacting protein 2 homolog A isoform e	6.52887	0.00122942			contig40498	interleukin-6 receptor subunit beta precursor	6.83544	0.000470047
GN8XUQJ01B5XOH	1-acyl-sn-glycerol-3-phosphate acyltransferase delta	6.46427	0.00153439			contig12647	beta actin	6.83023	0.00478138
GPBPVW402HT8JB	complement component 3a receptor 1	6.46054	6.77763e-05			contig31590	cathepsin A [Branchiostoma belcheri tsingtauense]	6.82166	6.04864e-05
contig31420	B- and T-lymphocyte attenuator isoform 1	6.44093	0.00151178			GPBPVW402G80FN	protein OS-9	6.80125	6.29241e-05
GPBPVW402IX3NI	PION protein	6.4276	0.00515651			GN8XUQJ01A4HAM	Human gamma-aminobutyric acid-A (GABA-A) receptor beta-1 subunit, exons 1, 2 an	6.73024	0.000337529
GPBPVW401A9S24	vacuolar sorting protein 26	6.39193	0.00148254			GN8XUQJ02G38P1	osmotic stress transcription factor 1	6.70633	0.00750953
GPBPVW401CATXF	Ctenocephalides felis partial mRNA for acetylcholinesterase 2 (ace2 gene), 3'-e	6.33526	0.000466294			contig45036	cofilin 2, like	6.56061	0.028154
GN8XUQJ01A5RCM	tryptophan 2,3-dioxygenase, isoform CRA_b	6.32519	0.0011731			contig40947	KIAA1041 protein	6.45759	0.00125852
GN8XUQJ02HNNTC	ZK1236.4	6.29753	0.002283			contig27927	abnormal spindle-like microcephaly-associated protein homolog [Canis lupus fami	6.30423	0.00973167
GPBPVW402FKUB0	interferon-induced transmembrane protein 5	6.2591	0.00161304			contig30903	beta-actin	6.26719	0.0068806
GN8XUQJ01AZT89	Probable 39S ribosomal protein L24, mitochondrial precursor [Anoplopoma fimbria	6.23588	9.75741e-05			GPBPVW402IU0ZM	Rattus norvegicus solute carrier family 12 (potassium/chloride transporters), m	6.21441	0.000346537
GPBPVW401C089B	Mus musculus dystonin isoform 2 mRNA, partial cds	6.22611	9.91197e-05			GPBPVW401EKQ1A	hippocampus abundant transcript-like 1, isoform CRA_c	6.16239	0.000111729
GPBPVW402FG1RT	tetratricopeptide repeat protein 26 isoform 3	6.19798	0.000819907			contig31147	Dipeptidyl-peptidase 2 precursor	6.07486	8.34952e-06
contig31744	C-C chemokine receptor type 4	6.17599	0.00217563			GPBPVW401DB0PJ	fam100a	6.01225	0.00342523
contig34026	tyrosine-protein kinase receptor Tie-1 precursor	6.16915	0.000241853			contig25551	myosin XIX	5.99416	4.85596e-05
GPBPVW402FWYR5	cyclin-dependent kinase 8	6.16507	0.00185864			contig12648	actin related protein 1 [Apis cerana cerana]	5.90234	0.00594119
contig34199	Equus caballus striatin, calmodulin binding protein 3 (STRN3), mRNA	6.05926	0.000255355			contig27180	glucosamine-6-phosphate isomerase	5.83203	0.00616558
contig16974	tryptophan 2,3-dioxygenase, isoform CRA_c	6.05009	6.55308e-05			contig37865	Long-chain-fatty-acid--CoA ligase 4	5.75359	0.00145899
GN8XUQJ02IJZQB	tocopherol (alpha) transfer protein	6.0058	0.00214424			contig32486	vacuolar protein sorting-associated protein 26A	5.69365	0.000946122
GPBPVW401DTDKY	Mus musculus partial gene for NH3-dependent NAD+ synthetase-like protein, exons	5.99311	0.00400018			GN8XUQJ01BWAJB	Baz1a protein	5.66062	0.00534225
GN8XUQJ02FMJCJ	Larimichthys crocea bactericidal/permeability-increasing protein mRNA, complete	5.92148	0.000857049			GPBPVW401CL708	Slc35c2 protein	5.64514	0.00260913
GN8XUQJ01EOJJ3	protocadherin 2G21	5.90037	0.00340231			GN8XUQJ01EL6TL	alpha actin	5.58743	0.00721208
GPBPVW402H8S1E	Solute carrier family 46, member 2	5.81205	0.000106517			contig34401/	Alpha-N-acetylgalactosaminidase	5.57502	2.65512e-05
contig31148	proto-oncogene tyrosine-protein kinase src	5.72756	0.00117847			contig31498	cystinosin	5.38329	1.39865e-05
GPBPVW402I9Q5W	solute carrier family 36 (proton/amino acid symporter), member 1, isoform CRA_b	5.68231	0.000104197			GPBPVW401BEHNC	inhibitor of growth protein 5	5.36165	0.00989955
GPBPVW401DUI56	Fas-interacting serine/threonine kinase 3	5.66195	0.00276712			GN8XUQJ01ANAYH	cathepsin B, a [Danio rerio] gb|AAH56688.1| Cathepsin B, a	5.29473	0.000142948
GN8XUQJ02HCEO7	cysteine sulfinate decarboxylase	5.64816	0.000410694			GPBPVW402I77RB	Danio rerio solute carrier family 12 (potassium/chloride transporters), member	5.25124	0.000931291
GPBPVW401EUORA	Mus musculus angiopoietin 1 (Angpt1), mRNA	5.63665	0.00242173			GN8XUQJ01AZMSX	Osteopetrosis-associated transmembrane protein 1 precursor	5.24969	0.00228501
contig33039	Mus musculus family with sequence similarity 135, member A (Fam135a), mRNA	5.62117	0.00703577			GPBPVW401C4PDG	B-cell CLL/lymphoma 7B, isoform CRA_a	5.21701	0.0120379
GPBPVW402JP0YP	Xcr1a protein	5.53094	0.000193968			GPBPVW402JEFBH	cyclic nucleotide phosphodiesterase	5.14298	0.00079985
GPBPVW402FG181	vacuolar-type H+ transporting ATPase B1 subunit	5.37547	0.00030916			contig12649	Anguilla japonica beta actin mRNA, partial cds	5.12365	0.00359037
GPBPVW401ASB30	kynurenine/alpha-aminoadipate aminotransferase, mitochondrial	5.36581	0.000620917			contig36616	Importin subunit alpha-2	5.11719	0.00326186
contig29982	Danio rerio basic helix-loop-helix family, member e40 (bhlhe40), mRNA gb|AY6527	5.29295	0.00337006			contig30072	KIAA0081	5.07745	0.00135224
GPBPVW401DWTLZ	xylose isomerase [Opitutus terrae PB90-1]	5.28867	0.00222702			GN8XUQJ02IWLOS	Xenopus laevis U2 snRNA gene	5.07217	0.00139174
GN8XUQJ01CGXHS	RNF213	5.28298	0.000885896			GN8XUQJ02HF561	gamma-actin	5.06017	0.00179114
GPBPVW402IFUJ1	dedicator of cytokinesis 7	5.28135	0.00370866			contig28598	splicing factor, arginine/serine-rich 13B	5.02765	0.00126118
GN8XUQJ02G1HA9	trimeric intracellular cation channel type B	5.27663	0.0142862			contig12631	Leucoraja erinacea beta actin (ACTB) mRNA, complete cds	4.98231	0.00516175
GPBPVW402H87HP	vasoactive intestinal polypeptide receptor 1 transcript variant 5	5.2245	5.06239e-05			GN8XUQJ02HCUA4	Mediator of RNA polymerase II transcription subunit 6	4.96568	0.00438407
GPBPVW402I26HP	Rattus norvegicus TSC22 domain family, member 2 (Tsc22d2), mRNA	5.20861	0.000630872			contig34946	Vesicle-associated membrane protein-associated protein B	4.94761	0.000703535
GPBPVW401BNB7R	C-reactive protein, pentraxin-related, gene 2 [Xenopus (Silurana) tropicalis]	5.19654	0.00262456			contig31998	protein XRP2	4.90667	5.93923e-06
GPBPVW401BVDWG	Rattus norvegicus TAF1 RNA polymerase II, TATA box binding protein (TBP)-associ	5.16356	0.000637943			contig28326	mitochondrial uncoupling protein 2	4.90475	0.0396399
GPBPVW402J6FDC	ATP binding domain 4, isoform CRA_c	5.14807	9.31137e-05			GPBPVW402FUD5J	adaptor-related protein complex AP-4, sigma 1, isoform CRA_a	4.88721	0.00136721
contig39162	s-formylglutathione hydrolase	5.11637	0.00187045			GPBPVW401BZBGQ	Ras-related GTP binding C [Xenopus (Silurana) tropicalis] emb|CAJ81911.1| Ras-r	4.85342	0.000312089
contig19195	matrix metallopeptidase 13 (collagenase 3)	5.10218	0.00284901			contig24062	epididymal secretory protein E1	4.81979	0.000383868
GPBPVW401DUDUX	growth arrest-specific protein 1	5.09333	0.000357819			contig37352	Heat shock protein HSP 90-alpha	4.80928	0.00386814
GN8XUQJ01BVHJJ	Epinephelus coioides liver-type fatty acid-binding protein mRNA, complete cds	5.05352	0.00445815			GPBPVW401EWC7D	Transcription initiation factor IIB	4.80843	0.000242874
GN8XUQJ02HGKSC	insulin-like growth factor binding protein 2	5.03907	0.000731605			GPBPVW402FT46Y	galactosidase, beta 1 [Xenopus (Silurana) tropicalis]	4.79085	0.0232772
contig23384	macrophage inflammatory protein-3 alpha	5.03821	0.0446631			GN8XUQJ02FSALJ	egl nine 1 protein	4.72675	0.00025873
contig41718	Treslin	5.01345	0.00224721			contig22439	TGOLN2 protein	4.70641	8.92388e-05
GPBPVW402G06X8	kyphoscoliosis peptidase	4.98366	0.0100172			GN8XUQJ02GNGLV	ATPase, H+ transporting, lysosomal accessory protein 2	4.70494	0.000642992
contig24097	PACE4AIIa	4.95381	0.000512375			GPBPVW401C0QL6	DnaJ homolog subfamily B member 1	4.67138	0.010259
GN8XUQJ02GJRSP	Vitelline membrane outer layer protein 1 homolog	4.95353	0.00108025			contig32337	Brain protein I3	4.63959	4.02097e-08
contig32213	Gallus gallus inositol 1,4,5-triphosphate receptor, type 1 (ITPR1), mRNA	4.94273	0.0013394			GN8XUQJ01CT4JY	insulin receptor substrate 2	4.60805	1.09529e-05
GPBPVW401C087M	interleukin-10 receptor subunit beta	4.93956	0.000309311			GPBPVW401BIF2L	YY1 associated factor 2	4.60674	2.70248e-05
GN8XUQJ01D7X7N	sodium channel, voltage-gated, type IX, alpha subunit	4.91799	0.00314034			GN8XUQJ01DKGFX	leucine-rich repeat protein SHOC-2	4.60486	1.67546e-05
contig34566	Pterin-4-alpha-carbinolamine dehydratase	4.91048	0.00196118			contig14168	chitinase domain-containing protein 1	4.59136	0.0263891
GN8XUQJ02JHEY2	GREB1-like protein	4.90897	0.00366583			contig35615	WD repeat-containing protein 1	4.57399	0.0241981
contig28958	solute carrier family 7, member 9 [Xenopus (Silurana) tropicalis]	4.89992	0.00299086			GPBPVW401B5R5U	RNA helicase LGP2	4.5712	0.0103664
GN8XUQJ02F2UGY	Ctenopharyngodon idella nucleotide-binding oligomerization domain-1 (NOD1) gene	4.89401	0.0141964			GPBPVW402HYP8F	Ctenopharyngodon idella heat shock protein (Hsp90) mRNA, complete cds	4.56391	0.00754231
GPBPVW402JWAOJ	Mus musculus family with sequence similarity 13, member A (Fam13a), mRNA	4.88452	0.00276789			GN8XUQJ02F8MPA	immediate early response 2	4.56138	0.0165584
GPBPVW401AY9EP	Phosphoribosyltransferase domain-containing protein 1	4.86855	0.000912579			contig25415	Cytochrome c	4.52213	5.2165e-05
GPBPVW401CR5FJ	phosphatidylserine synthase 1	4.86666	0.000612993			contig44543	Danio rerio WD repeat and HMG-box DNA binding protein 1 (wdhd1), mRNA	4.5218	0.00200642
GPBPVW401DR83D	KIAA0293	4.85847	0.000758315			contig20293	Growth arrest and DNA-damage-inducible protein GADD45 beta [Oncorhynchus mykiss	4.49255	0.000448943
GPBPVW401D1PN5	Arabidopsis lyrata subsp. lyrata ATP binding protein, mRNA	4.8476	0.0013925			contig36924	Prmt7 protein	4.47146	0.0132078
GN8XUQJ01DKW0K	Conger conger glutamate decarboxylase 65kDa isoform A GAD65A mRNA, partial cds	4.8433	0.00385764			GPBPVW401EIXVJ	Hif3a	4.42091	0.00112104
GN8XUQJ02JZ7HS	Oryzias luzonensis non-classical MHC class I antigen (Orlu-UDA) gene, Orlu-UDA*	4.83349	0.00497441			contig20055	Homo sapiens small nucleolar RNA, C/D box 65 (SNORD65), small nucleolar RNA	4.40958	0.000433018
GPBPVW401BURGA	Oncorhynchus mykiss otolith matrix macromolecule-64 (LOC100170213), mRNA dbj|AB	4.82344	0.000429818			contig29902	CCAAT/enhancer binding protein delta2	4.40437	0.00473576
GPBPVW401D5DNK	AP2 associated kinase 1	4.81291	0.000114251			contig12654	Cobitis choii cytoplasmic beta-actin 1 (actb1) mRNA, complete cds	4.36816	0.00390258
contig41010	FDXR protein	4.8059	0.00145659			GPBPVW402GTPR9	class E basic helix-loop-helix protein 40	4.35998	0.00131456
GN8XUQJ02FWTUP	major urinary protein 13	4.79061	0.00077539			contig37105	Hsp90a.2 protein	4.30479	0.046178
contig44285	Dictyostelium discoideum AX4 protein serine/threonine kinase (DDB_G0272282) mRN	4.77172	4.68162e-05			contig34485	Hnrpul1 protein	4.27903	0.000102136
GN8XUQJ01B83XS	Ras-related protein Rab-33B	4.76525	0.000419669			contig28726	DnaJ subfamily A member 2	4.25159	0.0002314
GPBPVW402G7XPL	progressive ankylosis protein homolog B	4.73477	0.00378519			GN8XUQJ02JRB0M	KIAA0862 protein	4.24655	1.35044e-05
GN8XUQJ02HDM2C	Riboflavin kinase	4.73125	0.00124302			contig34129	Transcription factor B2, mitochondrial	4.24128	0.00402239
GPBPVW401DB0PJ	fam100a	4.6878	0.00342523			GN8XUQJ01B85YR	mitogen-activated protein kinase p38 beta	4.23136	7.44244e-07
contig34226	Mus musculus laminin, beta 2 (Lamb2), mRNA	4.67134	0.00239307			contig27320	Renin receptor	4.22565	0.000101344
GPBPVW401DRDRC	Hermansky-Pudlak syndrome 1 [Xenopus (Silurana) tropicalis]	4.66942	0.00162878			GN8XUQJ02HKUZI	soc-2 suppressor of clear homolog (C. elegans)	4.21453	2.02768e-05
contig33530	Methionine-R-sulfoxide reductase B2, mitochondrial precursor	4.66758	0.00229368			GN8XUQJ02HZWOW	Pepd protein	4.16983	0.00731718
GPBPVW401CRASU	CCDC6 protein	4.66123	0.00178821			GPBPVW401BLIHJ	Mus musculus cysteine-rich hydrophobic domain 2 (Chic2), mRNA	4.15423	0.00590298
contig29310	CRE-FTT-2 protein	4.65963	0.00421901			contig17216	spermidine/spermine N1-acetyl transferase (mapped), isoform CRA_d [Rattus norve	4.11612	0.000406181
GPBPVW402JHE4G	Danio rerio partial mRNA for receptor protein-tyrosine phosphatase sigma (RPTPs	4.64651	0.00707144			GN8XUQJ01ECR7T	Inhibitor of growth protein 5	3.98198	0.00963589
GPBPVW401EO84W	Mus musculus CSRP2 gene, exons 3 through 6 and partial cds	4.63303	0.000686061			GN8XUQJ01DIKCU	Mgrn1 protein	3.97458	0.000294646
GN8XUQJ01COANU	myosin VIIA, isoform CRA_b	4.63099	0.00108818			contig22566	ubiquitin-conjugating enzyme E2W	3.94789	0.00109184
GPBPVW402IAQWB	Mus musculus sprouty homolog 1 (Drosophila) (Spry1), mRNA	4.62372	0.00313349			GN8XUQJ01AYV9F	protein phosphatase methylesterase 1	3.93301	3.47642e-05
contig26055	Rhesus Macaque BAC CH250-425H10 () complete sequence	4.62074	3.15648e-05			contig28789	Tartrate-resistant acid phosphatase type 5 precursor	3.90203	0.0119052
contig29042	thioredoxin	4.6112	0.0011536			contig33276	MLX interacting protein, isoform CRA_b	3.8566	0.0469016
contig29250	Rattus norvegicus brain-enriched guanylate kinase-associated (Begain), transcri	4.58889	0.000218961			GPBPVW402H3MBY	Motile sperm domain-containing protein 2	3.82808	3.803e-07
GPBPVW401D8FL4	Oncorhynchus mykiss calcium channel, voltage-dependent, L type, alpha 1D subuni	4.57831	0.00395659			contig30473	Vacuolar ATP synthase subunit G 1	3.81417	3.26999e-05
contig12729	Deoxyribonuclease-2-alpha precursor	4.55535	0.0011474			contig38649	Ras-related GTP-binding protein A	3.81323	2.82385e-05
GPBPVW401A85VJ	Vacuolar protein sorting-associated protein 26A	4.55267	0.000624907			contig28673	KIAA1903 protein	3.81263	0.0140468
contig40051	Takifugu rubripes Mx (Mx) gene, complete cds	4.5491	0.00276936			GPBPVW402IK5JI	Pseudochaenichthys georgianus egl nine 1 protein (EGLN1) mRNA, partial cds	3.80546	0.000839349
GPBPVW402HFQW9	cytochrome P450 2P2	4.52544	0.00127485			GPBPVW402IKTHJ	V-rel reticuloendotheliosis viral oncogene homolog A	3.80198	0.00010828
GPBPVW402GA8V5	dachshund homolog 1 [Xenopus (Silurana) tropicalis]	4.52443	0.000924766			GN8XUQJ02GR13O	ATP-dependent metalloprotease YME1L1	3.79331	1.38946e-05
GPBPVW402FJ8RB	fibulin-5 [Danio rerio] gb|AAH83431.1| Fibulin 5	4.51051	0.000649418			GN8XUQJ01D6PLE	Oryzias latipes olezh1 mRNA for enhancer of zeste homolog 1 (Drosophila), compl	3.76602	0.0200539
GPBPVW401A6CIN	Angiopoietin 1	4.50808	0.00184645			contig45210	cysteine-rich hydrophobic domain 2 protein	3.76492	0.00153377
GN8XUQJ02JCEET	CKLF-like MARVEL transmembrane domain containing 8, isoform CRA_a [Rattus norve	4.50207	0.00163637			GPBPVW402G5A8T	serine carboxypeptidase 1	3.74937	0.0063389
GPBPVW401B49IU	Danio rerio dehydrogenase/reductase (SDR family) member 11a (dhrs11a), mRNA	4.50002	0.00814106			GN8XUQJ01AEKN1	tyw3 protein [Xenopus (Silurana) tropicalis]	3.7153	0.00123086
GPBPVW401AFZAW	Glra4a protein	4.49991	0.00300885			GN8XUQJ01ADQ6B	RAB4A, member RAS oncogene family	3.71249	0.034971
GPBPVW402JVNFU	KDEL receptor 3	4.49298	0.00112547			GN8XUQJ01BUI0Y	Sperm-associated antigen 7	3.70801	0.0029972
GN8XUQJ01B85YR	mitogen-activated protein kinase p38 beta	4.48952	7.44244e-07			contig44798	signal recognition particle 14 kDa protein	3.67155	0.0258774
GN8XUQJ02JLQBL	dopamine D2B receptor	4.46246	0.00804318			contig29070	Hemoglobin subunit beta	3.66873	0.0174871
GPBPVW402F7W4A	Mitogen-activated protein kinase kinase kinase kinase 2	4.46057	0.00215455			contig29982	Danio rerio basic helix-loop-helix family, member e40 (bhlhe40), mRNA gb|AY6527	3.65617	0.00337006
GPBPVW401CGD2F	Rattus norvegicus angiopoietin 1 (Angpt1), mRNA dbj|AB080023.1| Rattus norvegic	4.46047	0.00153885			GPBPVW402F6WPC	ADP-ribosylation factor GTPase activating protein 1, isoform CRA_b [Homo sapien	3.63906	0.00447921
contig38670	Liparis atlanticus type II keratin mRNA, complete cds	4.44765	0.00301601			contig36308	HEXIM protein	3.63329	5.72516e-05
GN8XUQJ02FUETJ	Myosin phosphatase Rho interacting protein	4.43689	0.0187586			contig31691	ceroid-lipofuscinosis, neuronal 5	3.60781	0.000512313
contig24285	Homeobox protein PRH	4.43335	0.0196505			GN8XUQJ01DL2JF	gp130p3	3.57726	0.000897178
GPBPVW402F3ZHG	phospholipase D2	4.41801	0.00554978			GN8XUQJ01A3GJV	Gallus gallus ubiquitin-conjugating enzyme E2A (RAD6 homolog) (UBE2A), mRNA gb|	3.5721	0.0156902
GN8XUQJ01DBN02	NAD-dependent deacetylase sirtuin-2	4.41787	0.00120938			contig29919	canopy homolog 2 precursor	3.56866	0.00177533
GPBPVW402GSDHV	Ras-related associated with diabetes	4.41456	0.00288851			GPBPVW401CG0YZ	cysteine protease ATG4B	3.56003	0.00397114
GPBPVW401BNMBT	Heliconius melpomene seminal fluid protein HACP026 mRNA, complete cds	4.41137	0.00541371			GPBPVW402F29C7	histidine decarboxylase	3.52488	0.000345455
GPBPVW402F0441	cullin 5, isoform CRA_a	4.40969	0.00109257			GN8XUQJ01CEAZK	Proactivator polypeptide precursor	3.49665	0.00692472
GN8XUQJ02I4IHC	interleukin 17a/f1	4.40302	0.0144817			contig20601	Purine nucleoside phosphorylase	3.49198	0.0107256
GN8XUQJ01BPP8C	Senp3b protein	4.39274	0.000457027			contig18810	cyclin-G2	3.47422	5.75762e-05
contig25785	Evlb protein	4.39229	0.00255247			contig42804	Lysosomal protective protein	3.47312	0.00163833
GPBPVW402GX9UD	Ras association (RalGDS/AF-6) domain family (N-terminal) member 10 [Xenopus lae	4.38854	0.00892878			GPBPVW402GB7QC	cysteine-rich hydrophobic domain 2 protein	3.44599	0.00158125
GPBPVW402JNTN9	glycogen synthase kinase 3 alpha	4.38188	0.00594539			GN8XUQJ02FFN2P	Coiled-coil domain-containing protein 93	3.44033	0.00102217
GN8XUQJ01DBL5J	EAG channel	4.3787	0.00209414			GN8XUQJ01BH1MA	Oncorhynchus mykiss nuclear receptor subfamily 1, group H, member 3 (nr1h3), mR	3.43448	0.0122211
GPBPVW401CETJU	Lathosterol oxidase	4.37593	0.00454297			GPBPVW402GRU4P	isoleucyl-tRNA synthetase, cytoplasmic	3.42921	0.00416884
GN8XUQJ01DPAPN	choline kinase alpha, isoform CRA_e	4.36479	5.16656e-05			GPBPVW401C9S9V	Smad7	3.42582	0.00156916
GN8XUQJ01AZMSX	Osteopetrosis-associated transmembrane protein 1 precursor	4.35366	0.00228501			contig26757	Sodium/potassium-transporting ATPase subunit beta-233	3.38755	0.0183343
GN8XUQJ02GOPE0	sodium channel, voltage-gated, type VIII, alpha polypeptide, isoform CRA_a [Rat	4.35261	0.0131456			contig32284	Loxosceles intermedia dermonecrotic toxin isoform 5 mRNA, complete cds	3.38692	0.000819922
contig32004	Suclg2 protein	4.33137	0.00794841			GN8XUQJ02FTMDT	sorting nexin 12 isoform 1	3.37518	0.0309872
GPBPVW402JFK7T	Cenpl protein	4.3281	0.000644366			GN8XUQJ01DRT4I	Smad7a	3.37145	0.000357625
GN8XUQJ01CBIWV	phospholipase c-zeta	4.32064	0.00385743			contig39740	cyclin B3	3.36128	0.00315473
contig13671	Acsl1 protein	4.31786	0.00248254			contig31198	Cathepsin B precursor	3.35754	0.0161539
GPBPVW401EXZRJ	Anguilla anguilla mRNA for tyrosine hydroxylase	4.30982	0.000337986			contig40477	Danio rerio tyrosine 3-monooxygenase/tryptophan 5-monooxygenase activation prot	3.35668	4.16155e-05
GPBPVW402JEFBH	cyclic nucleotide phosphodiesterase	4.30365	0.00079985			GPBPVW402F6N7F	[Pyruvate dehydrogenase [lipoamide]] kinase isozyme 2, mitochondrial [Danio rer	3.35521	0.000550445
GPBPVW402F22MQ	P2Y receptor	4.29982	0.00847772			GPBPVW402H88RI	Ras-related protein Rab-7a	3.35218	4.50555e-05
GN8XUQJ02HDJCI	Oryctolagus cuniculus RAB11 family interacting protein 1 (class I) (RAB11FIP1),	4.28049	0.0148051			GN8XUQJ02JQ8QP	Mus musculus nov gene promoter region	3.34824	0.0113891
GN8XUQJ02HLTS8	1-phosphatidylinositol-4,5-bisphosphate phosphodiesterase gamma 2 variant [Homo	4.2761	0.00706481			contig43478	Eif4e3 protein	3.3377	0.000948973
GPBPVW401AVJ0U	Oryzias latipes inner centromere protein (incenp), mRNA dbj|AB440204.1| Oryzias	4.25866	0.000436369			GN8XUQJ01ETFNY	NF-kappaB inhibitor alpha-like protein A	3.33709	0.0165456
GN8XUQJ01AUOLT	Danio rerio pleiotropic regulator 1 (PLRG1) mRNA, complete cds	4.25429	8.96333e-05			contig29758	Dnajb11 protein	3.32929	0.000485406
contig41691	vacuolar protein sorting-associated protein 26a	4.25012	0.000191098			contig31508	Homo sapiens cDNA FLJ57390 complete cds	3.3216	0.00320324
contig32413	Ictalurus punctatus toll-like receptor 20a (TLR-20a) mRNA, complete cds	4.2331	0.00220327			GN8XUQJ02FJFM3	Salmo salar disrupted interferon alpha 2 pseudogene, complete sequence	3.3074	0.0106598
contig31147	Dipeptidyl-peptidase 2 precursor	4.21356	8.34952e-06			GN8XUQJ01DE4O5	lag1 longevity assurance-like protein 1	3.29963	0.00859615
GN8XUQJ02HT4DY	eukaryotic translation initiation factor 3, subunit 9 eta, 116kDa isoform b var	4.21276	0.00115044			GN8XUQJ02HAQ22	ligand-dependent nuclear receptor corepressor-like protein	3.2654	0.000526602
contig42564	collagen, type VIII, alpha 1a	4.20886	0.00260232			GN8XUQJ01ESPUD	Abhydrolase domain-containing protein FAM108B1	3.25903	0.000983078
contig43926	Fc fragment of IgG binding protein	4.20788	0.00117808			contig40936	DnaJ homolog subfamily B member 4	3.24439	0.000116605
GN8XUQJ01BMOA9	glycosyltransferase 25 domain containing 1, isoform CRA_a	4.20465	0.00437799			GPBPVW402G421U	D5Ertd579e protein	3.23929	0.0258966
contig41328	receptor-type tyrosine-protein phosphatase eta	4.19606	0.00138504			contig00709	fucosidase, alpha-L- 1, tissue [Xenopus (Silurana) tropicalis]	3.2379	0.000253829
GN8XUQJ01EO5SR	Danio rerio transient receptor potential cation channel subfamily V member 1 (T	4.18753	0.000489056			GN8XUQJ01EUIYD	F-box protein 31	3.22175	6.19422e-05
GN8XUQJ02IH2WD	Danio rerio SMT3 suppressor of mif two 3 homolog 3, like (sumo3l), mRNA	4.18664	0.00108694			contig27095	Isopentenyl-diphosphate Delta-isomerase 1	3.21865	0.00237991
GPBPVW402G0SNW	Transmembrane protein 56-B	4.1782	0.00181882			GN8XUQJ02HC1VZ	Squalene synthetase	3.17815	0.0108089
GPBPVW401DYRNX	Taf1 protein	4.17345	0.0089153			GPBPVW402GVCEF	BRO1 domain-containing protein BROX	3.17221	0.00822103
GPBPVW402F093L	complement component c3c	4.1673	0.000129127			contig26604	Cyclin-dependent kinase inhibitor 1B	3.16384	4.18609e-06
contig41774	cytochrome P450, family 4, subfamily V, polypeptide 2	4.16418	0.00292625			GPBPVW402HY8VS	Anguilla anguilla catalase mRNA, partial cds	3.15726	0.0312454
GN8XUQJ02H8SVL	NIMA (never in mitosis gene a)-related kinase 6	4.16084	0.0308686			GN8XUQJ01BMSIT	DnaJ homolog subfamily A member 2	3.14799	0.000520483
GN8XUQJ02IKHUI	complement component C7-1	4.13921	0.00096225			contig17584	CD63 antigen	3.14605	0.00707925
GPBPVW401CNXZ9	cEphA6	4.12704	0.0100954			GN8XUQJ02IEVH0	Acipenser transmontanus heat shock protein 70 mRNA, partial cds	3.12871	0.0201696
contig14649	C-C motif chemokine 21 precursor	4.12464	0.000502778			contig41629	microphthalmia-associated transcription factor	3.12242	0.00236452
GPBPVW401BZBGQ	Ras-related GTP binding C [Xenopus (Silurana) tropicalis] emb|CAJ81911.1| Ras-r	4.11425	0.000312089			GPBPVW401AYJ54	Chain A, Crystal Structure Of Pdzrhogef Rgrgs Domain In A Complex With Galpha-1	3.11456	0.000328047
GPBPVW401DUMBV	Homo sapiens complement component 4 binding protein, beta (C4BPB) gene, complet	4.10074	0.00065247			contig39491	PRP39 pre-mRNA processing factor 39 homolog (yeast)	3.10627	5.92632e-06
GN8XUQJ01DN5GF	mitochondrial import inner membrane translocase subunit Tim16	4.09882	0.0356416			GPBPVW402FHIK0	mothers against decapentaplegic homolog 7	3.09722	0.000708152
contig15779	cytochrome P450, family 2, subfamily J, polypeptide 25	4.09764	0.000971763			contig31238	Calcium-binding protein p22	3.09498	0.000240709
contig36820	Gallus gallus nuclear receptor subfamily 1, group H, member 4 (NR1H4), mRNA gb|	4.08588	0.0323654			contig42123	phenylalanine hydroxylase	3.08202	0.0422643
contig31721	Cadherin-17	4.08485	0.0171201			contig32717	general transcription factor IIB	3.07992	0.000714273
GN8XUQJ01ECYKU	Oncorhynchus mykiss hemopexin-like protein variant 1 mRNA, partial cds	4.07494	0.00128675			contig00200	Transmembrane protein 199	3.06553	0.00266657
GPBPVW402GJJPQ	Lrrfip1a protein	4.07276	0.00293361			GN8XUQJ01CWRT8	eukaryotic translation initiation factor 4, gamma 2b	3.05129	0.00621499
contig32425	tumor necrosis factor alpha-induced protein 8-like protein 3	4.06905	0.00369086			GPBPVW401CQOQQ	mknk1	3.0347	0.00626616
GPBPVW401CUGQ6	SEC31 homolog A [Xenopus (Silurana) tropicalis]	4.06448	0.00428571			GPBPVW401DUMBV	Homo sapiens complement component 4 binding protein, beta (C4BPB) gene, complet	3.0323	0.00065247
contig27740	UDP glucuronosyltransferase 1 family, polypeptide B7 precursor	4.05521	0.00848767			GN8XUQJ02HSD0F	V-type proton ATPase subunit d 1	3.03001	0.00601857
GN8XUQJ02FI3NO	sorting nexin-2	4.03404	5.73123e-05			GPBPVW401CBHH7	prosaposin	3.02509	0.000326479
contig24286	hematopoietically-expressed homeobox protein hhex	4.03209	0.00470003			GN8XUQJ02HHSHN	NN8-4AG	3.01471	0.000222208
GPBPVW402J013L	otoraplin	4.02246	0.00348309			GN8XUQJ02INOD2	acyl-Coa dehydrogenase	3.00794	0.00431605
contig21279	Alcohol dehydrogenase class-3	4.01854	0.030966			GPBPVW402F5TW1	discs large homolog 5 isoform 1	2.99838	0.00822519
GN8XUQJ02FPBHT	Adrenergic, alpha-2D-, receptor b	4.01661	0.00524908			contig18853	High affinity immunoglobulin epsilon receptor subunit gamma precursor [Esox luc	2.99587	0.00271104
GPBPVW402ISYVX	Epithelial membrane protein 3	4.01577	0.000198197			GPBPVW401BKHN1	Mus musculus acetylcholinesterase (Ache) and D5Ertd655e genes, complete cds; AS	2.99421	0.010198
GN8XUQJ02IPPYF	phosphatidic acid phosphatase type 2 domain containing 3, isoform CRA_a [Homo s	4.01031	0.000168929			contig31661	cappuccino homolog	2.99404	0.00380958
GN8XUQJ01C3IM7	scavenger receptor protein family member isoform 2	3.99396	0.00848554			GN8XUQJ02HDM2C	Riboflavin kinase	2.98796	0.00124302
GPBPVW402IPGGS	Rattus norvegicus Na+/K+ transporting ATPase interacting 3 (Nkain3), mRNA	3.99073	0.00239415			GN8XUQJ01BSKQ8	mannose-binding lectin precursor	2.96658	0.0041584
contig23351	Mus musculus mediator complex subunit 30 (Med30), mRNA	3.98831	0.000875527			GN8XUQJ01CM8CZ	SAPS domain family, member 3	2.95664	0.00190577
GPBPVW401AZAFY	dual specificity protein kinase Ttk	3.98827	0.0106029			contig20297	growth arrest and DNA-damage-inducible protein gadd45 beta [Ictalurus punctatus	2.95605	0.00100133
GPBPVW401E05CS	Amia calva parahox gene cluster, complete sequence	3.9868	0.00082656			GPBPVW401EDBAA	coiled-coil domain containing 93	2.95333	0.0132363
GN8XUQJ02F7IJN	AMSH-like protease	3.98565	0.00215704			GPBPVW401D0ABE	Mus musculus serine (or cysteine) peptidase inhibitor, clade B, member 1c (Serp	2.93799	5.83294e-05
GPBPVW402I9FCW	sprouty homolog 1	3.98471	0.00432579			contig42234	tRNA wybutosine-synthesizing protein 3 homolog	2.93286	2.53814e-05
GN8XUQJ01DJLD5	Tetratricopeptide repeat protein 31	3.97146	0.000268031			GPBPVW402FNGIJ	TRPM5 protein	2.92785	0.00188325
GN8XUQJ02GINTC	Mus musculus solute carrier family 25, member 36 (Slc25a36), mRNA	3.96371	0.000779372			contig32667	organic solute transporter subunit alpha	2.92199	0.0109936
GN8XUQJ01BPEPR	X.laevis intron for XlL1b gene	3.95994	0.00139071			contig25523	NifU-like N-terminal domain-containing protein, mitochondrial precursor [Osmeru	2.89735	0.00469732
GN8XUQJ02H4CWL	Mus musculus polymerase (RNA) I polypeptide A (Polr1a), mRNA	3.95906	0.000578516			GPBPVW401CB9RR	E3 ubiquitin-protein ligase NRDP1	2.88599	0.00439751
contig15890	alpha-2-macroglobulin	3.95808	0.00200213			GPBPVW401BNMBT	Heliconius melpomene seminal fluid protein HACP026 mRNA, complete cds	2.88145	0.00541371
contig42213	myocyte enhancer factor 2a	3.93686	5.13656e-06			GN8XUQJ01CF7PT	Abhd2a protein	2.87697	0.00383444
contig13500	glutaminyl-peptide cyclotransferase [Xenopus (Silurana) tropicalis] emb|CAJ8246	3.93637	0.00130187			GPBPVW402IMI3P	cell division cycle 2-like 5 (cholinesterase-related cell division controller)	2.86995	0.0067119
contig37882	non-muscle cofilin 1 [Danio rerio] gb|AAH49463.1| Cfl1 protein	3.92664	0.000901893			contig21452	CREB/ATF bZIP transcription factor	2.85526	0.000233106
contig31590	cathepsin A [Branchiostoma belcheri tsingtauense]	3.92392	6.04864e-05			GN8XUQJ02HSK20	Nod3 protein-like	2.84386	0.0170673
contig34166	dipeptidylpeptidase 4 [Mustela putorius furo]	3.92094	0.0186513			contig40911	Prostaglandin E2 receptor EP4 subtype	2.8423	0.000379366
GN8XUQJ01B3H3E	Mus musculus BAC GSMB-407A4 (Genome Systems Mouse BAC Library) complete sequenc	3.91991	0.00158651			contig33345	Chromobox protein homolog 8	2.8401	0.00133842
GPBPVW402IWWMO	Xenopus (Silurana) tropicalis fumarylacetoacetate hydrolase domain containing 2	3.91717	2.06124e-05			GPBPVW402HJYS4	cyclin G1	2.83764	0.000259995
GN8XUQJ02IPXVL	Oncorhynchus mykiss complement component C3 mRNA, partial cds	3.91612	0.00264745			contig30357	2-aminoethanethiol dioxygenase	2.83614	0.0279775
contig24390	Transmembrane 4 L6 family member 4	3.91509	0.000821886			GN8XUQJ01DIZG6	dedicator of cytokinesis 9, isoform CRA_g	2.80817	0.0134884
contig30960	aspartoacylase	3.91052	0.0119584			GN8XUQJ02GS2NZ	Pleckstrin homology domain-containing family B member 2	2.79973	9.60035e-05
contig41995	epsilon-adaptin	3.90899	6.84649e-05			GN8XUQJ02GBMGY	inositol hexaphosphate kinase 2	2.79557	0.0167027
GPBPVW401DHHUH	Klhl24 protein	3.90879	0.0406939			GPBPVW402G7YJO	ferritin subunit	2.78713	5.32761e-05
GPBPVW402IAO48	Rhesus Macaque BAC CH250-232K7 () complete sequence	3.9048	0.00718867			contig38074	activating transcription factor 4	2.78575	0.00958261
GN8XUQJ02HOK1H	synaptotagmin-like 5, isoform CRA_a	3.89916	0.000294085			contig32014	ubiquitin conjugating enzyme E2A	2.78525	8.88418e-05
GN8XUQJ01DDPNQ	phenylalanyl-tRNA synthetase beta chain	3.89289	0.0111122			contig36024	protein SPT2 homolog	2.78158	0.000717683
contig42722	Myst3 protein	3.8801	0.0063208			GPBPVW401AOAF2	Usp47 protein	2.77915	0.00174329
GPBPVW401BKMAC	Rabphilin 3a related protein (Rabphilin 3A-like) (Without C2 domains) [Xenopus	3.86285	0.000380103			GPBPVW402GJ0JE	Malate dehydrogenase, mitochondrial precursor	2.7784	0.00603074
GN8XUQJ01CGZ05	MAX dimerization protein 4	3.85655	0.0024727			GN8XUQJ02G2043	ADP-ribosylation factor-like protein 5B	2.77729	0.00374656
GPBPVW401DLTWC	sterol-4-alpha-carboxylate 3-dehydrogenase, decarboxylating	3.84339	0.00553772			contig31608	Tcp1 protein	2.76371	0.00508444
contig15785	Oryzias latipes cytochrome P450 2P3 (cyp2p3), mRNA gb|EF546464.1| Oryzias latip	3.84273	8.28742e-05			GPBPVW401CSPVG	Danio rerio Pcdh-gamma mRNA for protocadherin-gamma, complete cds	2.75882	0.000163068
GN8XUQJ02G6H0N	protein transport protein Sec31A	3.8375	0.000375459			GPBPVW402GKKJX	Grass carp (C.idella) beta-actin gene, complete cds	2.7581	0.00781155
contig31809	antithrombin protein	3.83702	0.000364079			GPBPVW402I193K	Phf23b protein	2.74222	0.000198729
GN8XUQJ02HHQGX	G protein-coupled receptor 172B, isoform CRA_a	3.82328	0.00102461			GN8XUQJ01BZZNA	proteasome activator subunit 3	2.74086	0.00437378
GN8XUQJ01D53G8	guanine nucleotide exchange factor VAV2	3.81377	0.00206243			GPBPVW401ASUOA	Cdk5 and Abl enzyme substrate 2, isoform CRA_c	2.73299	0.0163863
contig06906	goosefish kalliklectin	3.81239	0.0052743			GPBPVW401C1DDK	Equilibrative nucleoside transporter 1	2.72898	0.00248213
contig15782	Fundulus heteroclitus cytochrome P450 2P2 (CYP2P2) mRNA, complete cds	3.80576	0.000177517			GPBPVW401EVL3G	Oryzias latipes guanine nucleotide-binding protein G(i) subunit alpha 2 (gnai2)	2.72776	0.00463404
contig31238	Calcium-binding protein p22	3.80104	0.000240709			GPBPVW401D2A8P	Sparus aurata 40S ribosomal protein Sa-like protein mRNA, complete cds	2.7272	0.017924
contig15583	Plecoglossus altivelis mRNA for C-type lectin receptor (clr gene)	3.79522	0.00587761			contig40424	COP9 signalosome complex subunit 6	2.71293	0.0163227
GPBPVW402HJYS4	cyclin G1	3.79373	0.000259995			contig29278	Vacuolar protein sorting-associated protein 37A	2.7115	0.00534034
GPBPVW402JLF2R	mFLJ00288 protein	3.78063	0.0238126			GPBPVW402JLCQO	Trpc4apa protein	2.70868	4.6573e-05
GPBPVW402GFQYG	family with sequence similarity 132, member A precursor	3.77914	0.0016587			contig40786	Interferon regulatory factor 2-binding protein 2-A	2.70629	0.001976
GPBPVW401EEP53	Thunnus obesus cytochrome c oxidase subunit VIa precursor, mRNA, nuclear mRNA e	3.77748	0.00370646			GPBPVW401CBRBH	jumonji domain-containing 2A	2.69975	0.00214164
GN8XUQJ01D3XJJ	Dioscorea zingiberensis mRNA for sterol 24-C-methyltransferase 1 protein (smt1	3.76043	0.00936578			contig18963	Beta-hexosaminidase beta chain	2.69675	0.000583803
contig28805	WD repeat domain 3	3.75552	0.00394163			contig39335	CCR4-NOT transcription complex, subunit 3	2.69357	6.81595e-05
contig34570	breakpoint cluster region protein	3.74044	0.0444063			contig34348	dolichyl pyrophosphate phosphatase 1	2.68885	0.00650186
GN8XUQJ02G46L8	Fer	3.73893	0.00254059			GN8XUQJ02GX3JK	Danio rerio eukaryotic translation initiation factor 4, gamma 2a (eif4g2a), mRN	2.68881	0.00180432
GPBPVW401DDBS3	Phosphoenolpyruvate carboxykinase, mitochondrial precursor	3.73865	0.00223482			GN8XUQJ01BMIZB	F-box and leucine-rich repeat protein 14b	2.66585	0.00279833
GPBPVW401BUFHU	protocadherin 10a	3.72321	0.00171609			contig32094	tumor protein p53 inducible nuclear protein 2-like	2.6602	0.00199947
GPBPVW401BAUXO	hippocampus abundant transcript 1a	3.70597	0.000843151			contig37679	axin protein 1 transcript variant 1	2.65068	0.00326117
GPBPVW402JSIX2	alpha-(1,3)-fucosyltransferase	3.70435	0.000851735			GPBPVW401CQN3A	KIAA0432	2.62255	0.0183512
GPBPVW402FNGIJ	TRPM5 protein	3.69437	0.00188325			contig28092	Ferritin, lower subunit	2.61298	0.000216935
GN8XUQJ01DMWPT	eukaryotic translation initiation factor 3, subunit 8, 110kDa, isoform CRA_a [R	3.69082	0.00277915			contig43044	acyl-CoA dehydrogenase, short/branched chain [Xenopus (Silurana) tropicalis]	2.61281	0.00110464
GPBPVW401D0432	Rhesus Macaque BAC CH250-478F9 () complete sequence	3.68553	0.000725595			GPBPVW401BKYWA	musashi homolog 2	2.60814	0.00173978
contig34542	metalloendopeptidase homolog PEX	3.6846	0.00189847			contig35778	Baculoviral IAP repeat-containing protein 4	2.59399	6.04628e-05
GPBPVW401EJ7RO	olfactory receptor 1-3 [Takifugu rubripes rubripes]	3.68431	0.00127451			contig37958	Triakis scyllium adrenomedullin 1 (AM1) mRNA, complete cds	2.59393	0.00182491
GPBPVW401CH8LX	protein kinase C and casein kinase substrate in neurons protein 2 isoform 1 [Ga	3.67255	0.0112102			GN8XUQJ02GBXX8	Charged multivesicular body protein 3	2.57655	0.000150863
GN8XUQJ02IZ00M	protocadherin 2A28	3.67035	0.00110519			contig44979	Salmo salar homeobox protein HoxA7aa (HoxA7aa) gene, complete cds	2.56735	0.00115201
GPBPVW402HA01G	Homo sapiens ligand dependent nuclear receptor corepressor (LCOR), transcript v	3.66125	0.00240476			contig36010	NF-kappa-B inhibitor alpha	2.55801	0.00921575
GN8XUQJ02H18BG	Rattus norvegicus FAT tumor suppressor homolog 4 (Drosophila) (Fat4), mRNA	3.66061	0.00149201			GPBPVW401BXSQU	ATF6	2.55107	0.00211502
GN8XUQJ02HSMXQ	pantothenate kinase 1, isoform CRA_a	3.65625	0.00294508			GN8XUQJ01EZ65S	Larimichthys crocea ferritin M subunit mRNA, complete cds	2.5398	3.12711e-05
GN8XUQJ02HP86Y	transglutaminase 6	3.65167	0.000638085			GN8XUQJ01EEY31	tumor-related protein	2.53025	0.00252305
contig36224	E3 ubiquitin/ISG15 ligase TRIM25	3.64922	0.0208313			GPBPVW402H1AR8	transient receptor potential cation channel subfamily M member 7 [Gallus gallus	2.52636	0.0399532
GN8XUQJ01B6QUC	Coturnix japonica HAL gene for histidine ammonia lyase, partial cds and intron	3.64069	0.00124589			GPBPVW401CETF5	Carassius auratus gibelio cellular nucleic acid-binding protein mRNA, complete	2.52147	0.0279193
contig14824	GTPase, IMAP family member 7	3.63792	0.0029843			contig39440	Probable tRNA pseudouridine synthase 2	2.51999	0.000169366
GPBPVW401CAS3V	Hsp90 co-chaperone Cdc37-like 1	3.63538	0.0039492			contig39243	mediator of RNA polymerase II transcription subunit 20	2.51988	0.0141882
contig32081	Anguilla anguilla vacuolar-type H+ transporting ATPase B2 subunit mRNA, complet	3.62698	0.0364609			contig35557	Hepatitis B virus X-interacting protein	2.51798	0.000658145
contig30806	glucokinase	3.62633	0.00510696			GPBPVW401CAS3V	Hsp90 co-chaperone Cdc37-like 1	2.51769	0.0039492
GN8XUQJ02F67BM	solute carrier 16 A 2	3.62593	0.00784215			contig20320	Sodium-coupled neutral amino acid transporter 2	2.51454	0.00329046
GN8XUQJ02GXWQS	Chain A, Jnk3 Bound To Aminopyrimidine Inhibitor, Sr-3562	3.61852	0.00179289			GPBPVW402JLH55	SET-binding factor 2	2.50864	0.000371565
GN8XUQJ01A5B1R	Lates calcarifer cathepsin L mRNA, complete cds	3.61839	0.00472961			contig17211	diamine N-acetyltransferase 1	2.507	2.4094e-05
GN8XUQJ02IFEI9	electrogenic sodium bicarbonate cotransporter 1	3.61525	0.00991665			contig31127	cytochrome c-type heme lyase [Xenopus (Silurana) tropicalis] gb|AAH75286.1| hol	2.5051	0.00645398
GN8XUQJ01D800I	related RAS viral (r-ras) oncogene homolog 2, isoform CRA_a	3.60351	0.00827219			contig39945	Ubiquitin-conjugating enzyme E2 G1	2.49331	0.000141425
contig27230	Transmembrane protease, serine 2	3.5972	0.0175001			GN8XUQJ01ET4OU	THAP domain-containing apoptosis associated protein 1 isoform 1 [Oreochromis mo	2.49285	0.00449542
GPBPVW401EVQGL	BM-010 variant	3.58869	0.00122788			contig23351	Mus musculus mediator complex subunit 30 (Med30), mRNA	2.49133	0.000875527
GPBPVW401EN9KM	Oncorhynchus masou formosanus retinol-binding protein 2 (RBP2) mRNA, complete c	3.58023	0.00108705			GN8XUQJ02INY69	28S ribosomal protein S29, mitochondrial	2.48872	0.0028852
GN8XUQJ02G1F1I	tropomodulin 1	3.57776	0.000624951			contig32979	poly [ADP-ribose] polymerase 8	2.48416	0.00256052
contig00667	cytochrome P450, family 8, subfamily B	3.57418	0.000979584			GPBPVW401DZJ6D	nuclear envelope integral membrane protein 1a	2.48127	0.0286435
contig40605	uridine phosphorylase, like	3.57329	0.00940739			GN8XUQJ02IBYDH	Gallus gallus dual-specificity tyrosine-(Y)-phosphorylation regulated kinase 1A	2.47535	0.000121124
GPBPVW402HB97V	Bos taurus polymerase (RNA) I polypeptide A, 194kDa (POLR1A), mRNA	3.57093	0.00792642			GPBPVW401AJHL4	mitochondrial 28S ribosomal protein s29	2.471	0.00375432
GN8XUQJ02J5H50	Miniopterus schreibersii lysosomal H+-transporting ATPase 34kDa, V1 subunit D (	3.57057	0.00696655			GN8XUQJ02HMXCC	abhd11 protein [Xenopus (Silurana) tropicalis]	2.46484	0.000625425
contig24531	Vesicle transport protein SFT2B	3.56678	0.0125183			GPBPVW401EHK8W	V-type proton ATPase catalytic subunit A	2.45922	0.035721
GPBPVW401CQRZV	Anopheles gambiae str. PEST AGAP003184-PA (AgaP_AGAP003184) mRNA, complete cds	3.56595	0.004902			GPBPVW402G81M0	activating transcription factor 6 variant	2.45839	0.000510175
GN8XUQJ02IILXH	Fundulus heteroclitus glycine N-methyltransferase mRNA, complete cds	3.56309	0.00192216			GPBPVW401C4UN0	copper transporting ATPase 1	2.44518	0.00108522
contig45277	Toxocara canis excretory/secretory mucin MUC-4 (muc-4) mRNA, complete cds	3.56039	0.00161136			GN8XUQJ02HVJK3	Spindlin-1	2.44042	0.000912807
contig30421	Xanthine dehydrogenase/oxidase	3.55894	0.00273449			GPBPVW402I3MZY	death inducer-obliterator 1, isoform CRA_a	2.42835	0.01557
GN8XUQJ02G1MM3	complement C3-H2	3.54971	0.015356			contig32560	death inducer-obliterator 1	2.41308	0.0226204
GN8XUQJ02IR51J	Epinephelus coioides endozepine mRNA, complete cds	3.54453	0.000136278			GPBPVW401EN399	tyrosine 3-monooxygenase/tryptophan 5-monooxygenase activation protein, beta po	2.38265	0.0216737
contig13579	Cyp2x	3.54254	0.00325516			GN8XUQJ01CX35T	heat shock transcription factor 1b	2.38152	0.000817561
contig38383	pancreatic ribonuclease precursor	3.53785	0.0111616			GN8XUQJ01DUBR6	valosin containing protein (p97)/p47 complex interacting protein 1, isoform CRA	2.376	0.00410372
GPBPVW401AUZDU	Danio rerio BTB (POZ) domain containing 11a (btbd11a), mRNA	3.53637	0.0170484			GN8XUQJ01DYUFX	Sus scrofa GABA(A) receptor-associated protein (GABARAP), mRNA gb|HM046514.1| S	2.35934	0.000252444
contig24697	met proto-oncogene (hepatocyte growth factor receptor)	3.5361	0.00193692			GN8XUQJ02I53H1	ubiquitin carboxyl-terminal hydrolase 22-B	2.35708	0.000779898
GN8XUQJ02J6H7H	Danio rerio forkhead box D1 (foxd1), mRNA	3.53231	0.0107808			GN8XUQJ02GXWQS	Chain A, Jnk3 Bound To Aminopyrimidine Inhibitor, Sr-3562	2.35687	0.00179289
GN8XUQJ01D1JFK	ELL-associated factor 2	3.53119	0.011616			GPBPVW402GW6KE	E430025E21Rik protein	2.35311	0.000134051
GN8XUQJ01AOQI1	Danio rerio ATPase, H+ transporting, lysosomal accessory protein 2 (atp6ap2), m	3.52791	0.00444119			contig24050	Pallidin	2.35219	0.00330651
GN8XUQJ02G0349	complement C3-H1	3.52402	0.00485174			contig43278	Syndecan 4	2.3492	0.000588676
GPBPVW401AP7BT	Oncorhynchus mykiss calpastatin short variant 2 mRNA, complete cds	3.51958	0.00391374			GPBPVW401A9QP4	Carassius auratus CKIa mRNA for casein kinase I alpha, complete cds	2.33763	0.00779261
GPBPVW401DQG6A	cytochrome P4501A	3.51746	0.0132058			GN8XUQJ01CQUBY	E3 ubiquitin-protein ligase NEDD4	2.32569	0.0183227
GN8XUQJ02HKP7D	FSD1-like protein isoform 1	3.51557	0.0038121			GN8XUQJ02I94C5	glucosamine (N-acetyl)-6-sulfatase b	2.32545	0.00641971
contig43268	Epithelial cadherin precursor	3.51187	0.00769494			GN8XUQJ01ETJI6	claustrin	2.31462	0.0102827
GN8XUQJ02FS23I	Rattus norvegicus BAC CH230-12M22 () complete sequence	3.51108	0.0109542			contig36766	Maspardin	2.31422	0.00219924
GPBPVW401CXZXJ	protocadherin 2G34	3.50896	0.00142329			GPBPVW401C8F47	protein inhibitor of activated STAT, 2 [Xenopus (Silurana) tropicalis]	2.31194	0.0270906
contig13592	cytochrome P450 CYP2X10	3.50364	0.000804862			contig19589	GABA(A) receptor-associated protein	2.30212	0.000519455
GN8XUQJ01B9EL2	Oncorhynchus mykiss calreticulin (crt), mRNA gb|AY372389.1| Oncorhynchus mykiss	3.50071	0.00132075			GPBPVW401CVMEA	translocation protein SEC63 homolog	2.2976	0.0141716
GN8XUQJ01CPYL5	sorting nexin-14	3.49789	0.00011051			contig41795	CBR-CYP-35C1 protein [Caenorhabditis briggsae AF16]	2.29142	5.27624e-05
contig42990	L-allo-threonine aldolase	3.49518	0.000164521			GN8XUQJ01B8IAZ	Gastric cancer antigen Zg14 homolog	2.28517	0.00590141
GN8XUQJ02HNDIM	12-transmembrane domain co-transporter Ce11 splice variant [Canis lupus familia	3.48856	0.00736946			GPBPVW401D1B6I	ETS-related transcription factor Elf-1	2.27188	0.0284985
GPBPVW402H5MID	KIAA1310	3.48711	0.00106105			GPBPVW402FLFS9	acyl-CoA binding domain containing 3	2.26923	0.00199029
contig29776	Osmerus mordax aquaglyceroporin (AQP9) mRNA, complete cds	3.48603	0.000539224			GPBPVW401D3J8X	Atp7a protein	2.26724	0.000199118
GPBPVW401B8ILI	Dachshund c	3.4793	0.000463737			GN8XUQJ01EU3QZ	eukaryotic translation termination factor 1-like	2.26421	0.00170332
GN8XUQJ01BMSNS	2-oxoglutarate dehydrogenase, mitochondrial isoform 3 precursor	3.47664	0.00206447			contig27416	Biogenesis of lysosome-related organelles complex-1 subunit 2	2.25513	0.000581144
contig40852	Syndecan-2-A precursor	3.47613	2.42074e-05			GN8XUQJ02GP20T	Solea senegalensis rpSa mRNA for ribosomal protein Sa, complete cds	2.24828	0.0138494
GN8XUQJ01CY335	Danio rerio kinesin-associated protein 3 (kifap3), mRNA	3.47551	6.4585e-05			GN8XUQJ01EWYA3	Ictalurus punctatus ferritin middle subunit mRNA, complete cds	2.24759	0.00156034
GN8XUQJ01CJFQ8	cholinephosphotransferase 1	3.47348	0.000852295			contig44098	ubiquitin-conjugating enzyme e2 a	2.24399	0.0155415
GN8XUQJ02FPAKX	regulator of G-protein signaling 16	3.47347	0.0134577			contig33188	ferric-chelate reductase 1	2.23902	0.044483
GPBPVW401BEHNC	inhibitor of growth protein 5	3.46734	0.00989955			contig32340	GTP-binding protein SAR1a	2.23314	0.000576885
GN8XUQJ02FP5Y3	protocadherin-12	3.4541	0.00046378			GPBPVW402F7TV6	E3 ubiquitin-protein ligase SMURF1	2.22837	0.000461663
GPBPVW401CNGPX	Adnp protein	3.45182	0.0073266			contig20163	KIAA0228 protein	2.22692	0.00122406
GPBPVW401DSGW8	Homo sapiens serine/arginine-rich splicing factor 6 (SRSF6), transcript variant	3.44681	0.000716501			contig22659	ELAV-like protein 1	2.22613	0.00108591
contig41914	Oryzias latipes strain HNI male sex-determining protein (DMRT1Y) gene, DMRT1Y-H	3.44628	0.00327991			contig42337	PAP-associated domain-containing protein 5	2.22393	0.0346683
contig40372	immunoglobulin variable region light chain	3.44102	0.000783619			contig42213	myocyte enhancer factor 2a	2.22355	5.13656e-06
GPBPVW401BLZB7	Sus scrofa phosphatidic acid phosphatase type 2C isoform 3 (PPAP2C) mRNA, compl	3.43809	0.00104558			contig27968	RER1 protein	2.21958	0.0119931
GPBPVW402FWOTX	Caenorhabditis elegans cosmid Y59C2A, complete sequence	3.4368	0.00140311			contig38473	thiamine triphosphatase-like	2.21918	0.00548296
GN8XUQJ01DNB1Z	ubiquitin conjugation factor E4 A	3.43526	0.00711577			contig31647	heat shock protein 70	2.21698	0.0115957
GN8XUQJ02JNO65	L-type amino acid transporter 4	3.43471	0.000555131			GN8XUQJ02IUK75	Homo sapiens H2A histone family, member X (H2AFX), mRNA	2.2148	0.000184623
GN8XUQJ02G5FHY	TLR3	3.43405	0.00837382			contig28826	Interferon regulatory factor 2-binding protein 2-B	2.21315	0.00413631
contig21044	Mus musculus tissue transglutaminase gene, promoter region and partial cds	3.43154	0.0196666			contig30348	heat shock protein 90 beta	2.21287	0.00475358
GN8XUQJ01D5Q2Z	Fatty acid-binding protein, heart	3.42969	0.0100102			GN8XUQJ01BU6MO	Oncorhynchus mykiss heat shock 90kDa protein 1 beta isoform a (hsp90ba), mRNA d	2.21232	0.000401127
GPBPVW402IM6SA	thrombin protein	3.41685	0.00585005			GPBPVW401B8PND	Lectin, mannose-binding 2	2.21091	0.0231927
GN8XUQJ01BASPW	Asxl1 protein	3.41264	9.52031e-06			contig30150	Gamma-interferon-inducible lysosomal thiol reductase precursor [Anoplopoma fimb	2.20216	0.00169695
GPBPVW401CN3RD	Anguis fragilis HOXD13 (HoxD13) and HOXD12 (HoxD12) genes, partial cds; and HOX	3.40622	0.00952098			GN8XUQJ02IU98V	vacuolar protein sorting-associated protein 45	2.1967	0.00175428
GN8XUQJ01BJYDW	Epinephelus coioides alpha actinin 4 mRNA, partial cds	3.40175	0.000810014			GPBPVW402F4WZ7	Inositol hexakisphosphate kinase 2	2.18535	0.0190158
GPBPVW401E1CEW	Suppressor of ypt1	3.39994	0.00141395			contig23081	guanine nucleotide binding protein-like 3 (nucleolar), isoform CRA_a [Mus muscu	2.18326	0.0124132
contig37870	Homo sapiens replicative senescence upregulated protein mRNA, complete cds	3.39882	0.000266592			GN8XUQJ01C5P9B	eukaryotic translation initiation factor 2, subunit 1 alpha, isoform CRA_a [Rat	2.18316	0.00822409
contig33552	Danio rerio lunatic fringe protein (lfng) mRNA, complete cds	3.39748	0.00210366			contig41317	Chain A, Chaperone Complex pdb|3CQX|B Chain B, Chaperone Complex	2.17443	0.0236577
contig21185	Toxoplasma gondii ME49 armadillo/beta-catenin-like repeat-containing protein, m	3.39552	0.0010562			GN8XUQJ01D304R	Ran	2.17294	0.0166358
contig28563	sodium-coupled neutral amino acid transporter 3	3.39343	0.00482739			GPBPVW401BOQKE	Danio rerio polymerase (RNA) II (DNA directed) polypeptide B (polr2b), mRNA	2.17194	0.00640835
contig26127	Danio rerio insulin-like growth factor 2b (igf2b), mRNA gb|AF250289.1| Danio re	3.39054	0.00414784			contig33869	eukaryotic translation initiation factor 4, gamma 2a	2.15962	0.000316494
contig43211	solute carrier family 45 member 4 isoform 2	3.38585	3.16918e-05			GN8XUQJ02IBT4P	ATP-dependent Clp protease ATP-binding subunit clpX-like, mitochondrial precurs	2.15246	0.00365687
contig28115	MAL2	3.38453	0.00303146			contig35004	Krueppel-like factor 13	2.15018	0.000344906
GN8XUQJ01C45OO	Anguilla japonica Spo11 mRNA, complete cds	3.38088	0.003063			contig33218	Oncorhynchus mykiss interferon regulatory factor-2 (IRF-2) gene, promoter regio	2.15014	0.000385109
contig30063	homogentisate 12-dioxygenase	3.3803	0.0136562			GPBPVW401B6W20	Atp6v0d1 protein	2.14419	0.00473915
contig35251	Kinetochore protein NDC80 homolog	3.38	0.00413239			GN8XUQJ01EZHP1	heat shock transcription factor 1	2.14257	0.00018467
GN8XUQJ02JCCVL	perforin 1	3.37937	0.00930092			contig39967	Tetraspanin-14	2.1416	0.000820443
GPBPVW401C89I9	hippocampus abundant transcript 1	3.37755	1.90966e-05			GPBPVW401C7XZ6	ANKRD13C protein	2.14152	0.0132561
GN8XUQJ01A5ZQO	Danio rerio insulin-like growth factor binding protein 2b mRNA, complete cds	3.3722	0.00555472			GN8XUQJ02HAD6C	heat shock factor protein 1	2.13854	0.000336369
GN8XUQJ01A8LRH	secreted tolloid-like protein [Trachemys scripta elegans]	3.37061	0.000306793			GPBPVW402HB2NN	ubiquitin carboxyl-terminal hydrolase 22	2.13623	0.00475402
contig20163	KIAA0228 protein	3.36698	0.00122406			contig09219	Acipenser sinensis ferritin subunit mRNA, complete cds	2.13274	0.000587737
GPBPVW401DL9M0	KDEL (Lys-Asp-Glu-Leu) containing 1, isoform CRA_c	3.36644	0.00569057			GPBPVW402I82X1	Anguilla japonica eUT gene for gill urea transporter, partial cds	2.13153	0.00117234
contig22566	ubiquitin-conjugating enzyme E2W	3.36562	0.00109184			GN8XUQJ01CRUX7	mosaic eyes	2.12343	0.00613712
GPBPVW401BPK3P	Vps20-associated 1 like 1	3.36173	0.00729032			contig24026	RNA methyltransferase NOL1	2.11985	0.0150942
GPBPVW401BX4HF	Danio rerio nuclear receptor subfamily 2, group C, member 2 (nr2c2), mRNA	3.35909	0.00125629			contig19869	high density lipoprotein-binding protein vigilin	2.11884	0.00143617
GN8XUQJ01AGWN4	Sus scrofa cysteine and glycine-rich protein 3 (cardiac LIM protein) (CSRP3), m	3.35661	0.0118888			GPBPVW402HWPNO	Slc39a6 protein	2.11749	0.00322724
GN8XUQJ02G7NBX	CDNA sequence BC038925	3.35324	0.00424848			contig33919	Eukaryotic translation initiation factor 6	2.11732	0.00417049
contig27251	Bos taurus poly (ADP-ribose) polymerase family, member 8 (PARP8), mRNA	3.35309	0.000919315			contig31008	ADP-ribosylation factor-like protein 8A	2.11688	0.00752615
GPBPVW402FV3SD	Anguilla japonica mRNA for natriuretic peptide receptor-A, complete cds	3.34496	0.00859202			contig27710	Cyclin-dependent kinase 2-associated protein 1	2.11357	0.0331409
contig31969	Cytoplasmic FMR1-interacting protein 1 homolog	3.34322	0.00839462			GN8XUQJ02I1BOE	charged multivesicular body protein 4c	2.11351	0.015663
GPBPVW401EQAKV	alpha-actinin-4 [Danio rerio] gb|AAH54901.1| Actinin, alpha 4	3.33907	0.00904408			contig19338	Ictalurus punctatus ribosomal protein L34 mRNA, complete cds	2.1026	0.0043231
contig39083	Gallus gallus p21 protein (Cdc42/Rac)-activated kinase 1 (PAK1), mRNA	3.33438	0.000624709			GN8XUQJ01BFU3V	ATP-dependent Clp protease ATP-binding subunit clpX-like, mitochondrial [Danio	2.0988	0.0145373
contig34223	mitochondrial-processing peptidase subunit beta	3.33218	0.000989067			contig09193	ferritin M subunit	2.09618	0.000985202
GPBPVW401C4PDG	B-cell CLL/lymphoma 7B, isoform CRA_a	3.33157	0.0120379			GPBPVW402GBDOG	Homo sapiens eukaryotic translation initiation factor 2, subunit 1 alpha, 35kDa	2.08712	0.00637914
GPBPVW401A4CVN	guanylin precursor	3.32963	0.000777656			contig22476	basic leucine zipper and w2 domain-containing protein 1-a	2.08605	0.00686592
GPBPVW402GB7QC	cysteine-rich hydrophobic domain 2 protein	3.32851	0.00158125			GN8XUQJ01BPO2Z	Rattus norvegicus ubiquitin specific peptidase 12 (Usp12), mRNA emb|FN557299.1|	2.08355	0.0172065
GN8XUQJ02GZCH6	Gata 4-like protein	3.32709	0.00706344			GPBPVW402HJSTZ	T. brucei spp.-specific protein [Trypanosoma brucei gambiense DAL972]	2.07828	0.0133569
GN8XUQJ01EGWL3	Callorhinchus milii HoxC gene cluster, complete sequence	3.32507	0.000669309			GN8XUQJ02G2RKD	Chain A, Human Sahh-Like Domain Of Human Adenosylhomocysteinase 3 pdb|3GVP|B Ch	2.07541	0.00204729
GN8XUQJ01CTHB9	TOM1 protein	3.3241	0.00550732			contig31518	Immunoglobulin-binding protein 1	2.06914	0.00505707
contig29786	aspartate aminotransferase, cytoplasmic	3.32265	0.00358568			GPBPVW402HQJVY	ankyrin repeat domain 12	2.06682	0.000394782
GPBPVW402FX5TS	Mus musculus peptidoglycan recognition protein precursor (Pglyrp) gene, exons 2	3.32167	0.00228642			GPBPVW402HOR9P	Mus musculus solute carrier family 16 (monocarboxylic acid transporters), membe	2.06647	0.00115997
contig30948	SEC22 vesicle trafficking protein homolog B (S. cerevisiae), a	3.32117	0.00386165			GPBPVW402JX4O8	guanine nucleotide-binding protein G(o) subunit alpha	2.0633	0.000572686
contig36672	S-adenosylmethionine synthetase isoform type-1	3.32003	0.000293631			GPBPVW402ISRF7	importin-7	2.06256	0.0020295
contig36722	Voltage-dependent anion-selective channel protein 1	3.31911	0.0213736			GN8XUQJ01EAD2X	dnaJ homolog subfamily C member 7	2.05126	0.00010684
GPBPVW401D44NA	Danio rerio retinaldehyde dehydrogenase type 4 (Raldh4) mRNA, complete cds	3.31697	0.000666243			contig35186	Eukaryotic initiation factor 4A-III	2.042	0.00257015
GPBPVW401BF76X	Homo sapiens B-cell leukemia/lymphoma 3 (BCL) gene, exons 3, 4, 5, 6, 7, and 8,	3.31584	0.0320315			contig19334	60S ribosomal protein L34	2.03919	0.00140055
GPBPVW402I76WH	COL25A1 protein	3.29989	0.0123638			contig26672	Iron-sulfur assembly protein IscA-like 2, mitochondrial precursor [Oncorhynchus	2.03852	0.0257792
GPBPVW401AHPMV	RNA binding motif protein 19	3.29748	0.00661069			contig34837	egl nine homolog 1	2.03336	0.0176146
contig26955	Extracellular matrix protein 1	3.29591	0.0106466			contig23019	myeloid leukemia differentiation protein homologue	2.0327	0.0148119
GPBPVW401ETPX5	NDRG3	3.28645	0.00227653			contig37984	Calcium-binding and coiled-coil domain-containing protein 2	2.03037	0.021362
contig34538	Homo sapiens citrate lyase beta like (CLYBL), mRNA	3.28051	0.00211921			GPBPVW401DKEUW	tRNA selenocysteine 1-associated protein 1-like	2.02928	0.00492563
contig37071	Src family associated phosphoprotein 1	3.27136	0.0135377			GPBPVW402GUCEV	Danio rerio GDP dissociation inhibitor 2 (GDI2) mRNA, complete cds	2.01942	0.00737655
GPBPVW402H5B66	TOX high mobility group box family member 2	3.26994	0.00731346			GN8XUQJ01A4E7M	holocytochrome c synthetase a	2.01264	0.0192016
GN8XUQJ01D6PI4	rab effector Noc2 isoform 2	3.25714	7.87841e-05			GPBPVW402HBV5R	seven transmembrane helix receptor	2.01175	1.19278e-05
contig34755	Gallus gallus protocadherin 10 (PCDH10), mRNA gb|AF334802.1|AF334802 Gallus gal	3.24835	0.00428377			contig37231	DEAD (Asp-Glu-Ala-Asp) box polypeptide 21	2.00962	0.00730723
contig34418	Tumor protein p63-regulated gene 1-like protein	3.24807	0.00487852			GPBPVW402JEPGO	transporter	2.00723	5.98429e-05
contig08312	H-2 class II histocompatibility antigen, A-B alpha chain precursor [Oncorhynchu	3.24125	0.00537367			GN8XUQJ01DXMG1	TBC1 domain family member 2B isoform b	2.00155	0.000592131
GN8XUQJ02FT393	Anguilla japonica carbonyl reductase mRNA, complete cds	3.2366	0.00167618			GN8XUQJ01AEWIN	FAM18B	1.9998	0.0110344
contig27155	Danio rerio DDB1- and CUL4-associated factor 17 (dcaf17), mRNA	3.23414	0.00185461			GN8XUQJ01CJFQ8	cholinephosphotransferase 1	1.99849	0.000852295
GPBPVW402IWE27	natriuretic peptide receptor type B	3.22914	0.00926871			GN8XUQJ01DANN7	leptin receptor overlapping transcript-like 1	1.99788	0.00124112
GN8XUQJ01AJ3BE	solute carrier family 13 member 1	3.22649	0.00737548			contig17215	Diamine acetyltransferase 1	1.99341	0.00432302
contig30081	Abhydrolase domain-containing protein 14B	3.22551	0.0031445			GN8XUQJ02GUCJZ	anterior pharynx defective 1 homolog A [Xenopus (Silurana) tropicalis]	1.98944	0.000243372
GN8XUQJ02JN6I9	Mus musculus transcriptional factor AP-2 gamma (Tcfap2c) gene, promoter region,	3.22533	0.00833784			GPBPVW401EELZU	Mus musculus RNA binding motif protein 27 (Rbm27), mRNA	1.98862	0.000306618
contig33453	chimera galectin Gal3	3.21679	0.0316493			GN8XUQJ01CNKT3	Transcription elongation factor B polypeptide 2	1.98848	8.20561e-06
contig34330	epoxide hydrolase 2	3.21666	0.00251143			contig29201	mitochondrial cytochrome C oxidase subunit Vb precursor	1.98588	0.00112047
GPBPVW401BY8EV	arylalkylamine N-acetyltransferse 1	3.21645	0.00399508			contig28557	GDP dissociation inhibitor 2	1.98564	0.00170157
contig32849	kinetochore protein spc25	3.21413	0.00626812			GPBPVW402HW1F3	eukaryotic translation initiation factor 2, subunit 1 alpha	1.98497	0.00234907
GPBPVW402H5ETD	sialin [Xenopus (Silurana) tropicalis]	3.21253	0.000736622			GN8XUQJ02IP9UJ	heterogeneous nuclear ribonucleoprotein Q	1.97807	0.00240841
GN8XUQJ02GNGLV	ATPase, H+ transporting, lysosomal accessory protein 2	3.21144	0.000642992			GPBPVW401CYJGC	Nucleoporin GLE1	1.97753	0.000933886
contig41779	probable imidazolonepropionase	3.20408	0.00640954			GPBPVW401EN9KM	Oncorhynchus masou formosanus retinol-binding protein 2 (RBP2) mRNA, complete c	1.97643	0.00108705
GN8XUQJ02JRFSC	Solute carrier family 22 member 6	3.20289	0.00476749			GPBPVW401CU1CH	Casein kinase I isoform alpha	1.9726	0.0136846
GN8XUQJ02IZE2P	anterior pharynx defective 1a homolog (C. elegans), isoform CRA_a [Rattus norve	3.20269	0.00472173			contig37593	ferritin middle subunit	1.97248	0.0014842
GN8XUQJ02IUK75	Homo sapiens H2A histone family, member X (H2AFX), mRNA	3.19774	0.000184623			contig28558	Rab GDP dissociation inhibitor beta	1.96942	0.00214463
contig12720	CRE-CRN-7 protein	3.19077	0.0102891			contig23461	FK506-binding protein 1A	1.96926	0.0333051
contig22703	nostrin isoform 2	3.18844	0.000446353			GPBPVW402H0YUX	oxysterol binding protein-like 9	1.96728	0.000213316
GN8XUQJ02IVLJN	olfactory receptor 1-5 [Takifugu rubripes rubripes]	3.18804	0.0126127			contig17218	diamine acetyltransferase 1	1.96554	0.00164873
GPBPVW401C1DDK	Equilibrative nucleoside transporter 1	3.18657	0.00248213			GPBPVW401AJBBY	protein inhibitor of activated STAT, 2, isoform CRA_b	1.96306	0.0229038
GN8XUQJ02FGVFQ	SUMO1/sentrin/SMT3 specific peptidase 3b	3.18336	0.0357454			contig32606	MYST histone acetyltransferase 1	1.96165	0.00143321
GN8XUQJ01EVRJT	leucine rich repeat containing 8 family, member A	3.18126	0.00226124			GPBPVW402G4K9V	nexin 12	1.95641	0.00541193
GN8XUQJ01D0RJM	RUN and FYVE domain containing 2, isoform CRA_d	3.17923	0.00986654			GN8XUQJ02HH6AD	Ictalurus punctatus YY1 transcription factor mRNA, partial cds	1.95227	0.00568083
GPBPVW401DBBHS	Connexin 34.5	3.17721	0.00124678			contig23082	Gnl3 protein	1.95219	0.000626914
GN8XUQJ02GCW22	potassium voltage-gated channel shaker-related subfamily member 6 [Lepisosteus	3.1755	0.0134167			GN8XUQJ01AZKWD	Lasioseius sp. AL6866 28S ribosomal RNA gene, partial sequence	1.94323	0.00578993
contig40801	cholesteryl ester transfer protein	3.17368	0.0101319			contig31623	cullin-4B	1.94038	0.0255511
GPBPVW402IJCLZ	solute carrier family 2 facilitated glucose transporter member 2 [Dicentrarchus	3.1683	0.000153922			GPBPVW401ATDKR	intersectin-like	1.93657	8.13943e-05
contig31686	Retinoic acid receptor responder protein 3	3.16547	0.0106419			contig09199	Ferritin, middle subunit	1.928	0.00221197
contig41312	claudin 19	3.16524	0.000146959			GN8XUQJ02IISU3	transcriptional repressor protein YY1	1.9259	0.00677923
contig32026	CutA homolog precursor	3.16415	0.0135344			contig31036	BTG1	1.9218	0.00767976
GPBPVW402G80FN	protein OS-9	3.15858	6.29241e-05			GPBPVW402HPO15	AT rich interactive domain 2 (ARID, RFX-like), isoform CRA_b	1.92098	0.00492189
contig34474	fibronectin-1	3.15584	0.000849113			contig04143	cytochrome c oxidase subunit I	1.91079	0.00540265
GPBPVW401BBRGX	Uridine-cytidine kinase 2	3.15478	0.00331846			GN8XUQJ01EV652	UBX domain-containing protein 2	1.90955	0.00162594
contig42956	claudin 1	3.1524	0.00635513			GN8XUQJ01AX9UD	glycerol-3-phosphate acyltransferase, mitochondrial, isoform CRA_c [Homo sapien	1.90749	9.65324e-05
GN8XUQJ02IZN2M	cocaine- and amphetamine-regulated transcript protein	3.14702	0.005719			GPBPVW401A53UE	nucleosome assembly protein 1-like 4b	1.90533	0.00315286
contig20320	Sodium-coupled neutral amino acid transporter 2	3.14458	0.00329046			contig41995	epsilon-adaptin	1.90435	6.84649e-05
GN8XUQJ01A85NH	pyruvate kinase	3.13942	0.00164771			GPBPVW402G7591	WASH complex subunit strumpellin	1.90282	0.00016211
GPBPVW401CQWSO	Mus musculus family with sequence similarity 3, member C (Fam3c), mRNA	3.13683	0.00625336			GN8XUQJ01DPF9L	transmembrane protein 164, isoform CRA_c	1.89851	0.00177129
contig13070	28kDa-1b apolipoprotein	3.13646	0.00309099			GN8XUQJ01CWOAA	Plekhh1 protein	1.89472	0.000276162
GPBPVW401A6DLT	transmembrane protein 131	3.13183	0.00432099			GN8XUQJ01EGWL3	Callorhinchus milii HoxC gene cluster, complete sequence	1.89224	0.000669309
GN8XUQJ02GX2HH	choline phosphotransferase 1, isoform CRA_a	3.13087	0.00204512			GN8XUQJ02HE5CU	Heat shock protein 9	1.88878	0.0117977
contig27440	Chain A, Structure Of The Tie2 Kinase Domain In Complex With A Thiazolopyrimidi	3.1231	0.000717333			contig28603	Heat shock protein HSP 90-beta	1.87989	0.00885552
contig30080	phosphate regulating endopeptidase homolog, X-linked (hypophosphatemia, vitamin	3.12109	0.00127295			GPBPVW402F8KNL	Cyprinus carpio mRNA for complement C3-S, complete cds	1.87696	0.000315794
GPBPVW402F4V2Y	melatonin receptor 1a 1.7	3.11737	0.000933834			GN8XUQJ01C57QH	ferritin heavy chain	1.86921	0.00177329
GPBPVW401A22CM	metastasis-associated protein MTA2	3.11072	0.00060927			contig22199	Nucleolar protein 11-like	1.86455	0.00181614
GPBPVW402FY48U	Smad2	3.10991	1.83965e-05			contig23496	proteasome (prosome, macropain) 26S subunit, ATPase 3, isoform CRA_c [Rattus no	1.86318	0.0142905
contig08300	C.carpio mRNA for MHC class II beta chain, DXA2*01	3.10764	0.016759			GPBPVW401BHCSI	WD repeat-containing protein 92	1.85878	0.000342089
GPBPVW402IT8RY	solute carrier family 17, member 9b	3.10356	0.00435109			GPBPVW402JDZWS	Sus scrofa transposase DDE-like protein mRNA, complete cds	1.85778	0.00192904
GPBPVW402F4C4Y	hyaluronan synthase 2	3.10329	0.00492883			contig24597	Charged multivesicular body protein 5	1.85713	0.0123314
GN8XUQJ01BB6D5	Homo sapiens RIMS binding protein 2 (RIMBP2), mRNA	3.10141	0.00266046			contig31357	selenoprotein S	1.85692	0.000239809
GPBPVW401C1MW3	toll-like receptor 21	3.09759	0.000824183			contig28609	Retinoic acid receptor responder protein 3	1.85063	0.00295311
GN8XUQJ02FT8XG	mitogen-activated protein kinase kinase kinase 5	3.09058	0.00085551			contig11966	Oreochromis niloticus KLR1 gene, complete sequence; KLR2 pseudogene, KLR3 (KLR3	1.85011	0.000752283
GN8XUQJ01DMLLC	Rattus norvegicus polymerase (RNA) III (DNA directed) polypeptide G-like (Polr3	3.08732	0.000849735			contig42721	ribosomal protein L35, isoform CRA_b	1.84952	0.000515412
GN8XUQJ02HEKOF	T54l protein	3.08504	0.0102742			GN8XUQJ02HYSF7	signal transducer and activator of transcription 1-alpha/beta [synthetic constr	1.84876	0.0384409
GPBPVW401CYNMS	E3 ubiquitin-protein ligase RNF128	3.08377	0.0101772			GN8XUQJ01AGQZD	Pimephales promelas ferritin heavy chain mRNA, complete cds	1.84725	0.00435037
GN8XUQJ02HRVQU	Fam134c protein	3.08268	0.000623908			GPBPVW402GZ2V2	Rattus norvegicus heparan sulfate 2-O-sulfotransferase 1 (Hs2st1), mRNA	1.84607	0.0143007
GN8XUQJ02FXA7V	Acyrthosiphon pisum BAC VMRC38-20-A1 (Benaroya Research Institute VMRC38 Acryth	3.08202	0.0156085			contig30070	RNA-binding protein pno1	1.84312	0.00233034
contig18663	T-cell receptor gamma TS32.17	3.07083	0.0110452			GPBPVW402GQX55	Myosin regulatory light chain 2, smooth muscle isoform	1.84016	0.00623205
GPBPVW402JRKNC	enolase-1	3.06996	0.00200906			GPBPVW401CXVY1	NADPH-dependent diflavin oxidoreductase 1	1.83449	0.00440656
GN8XUQJ02JOA6R	amine oxidase [Gordonia bronchialis DSM 43247]	3.06972	0.000661124			GPBPVW402I3H02	serine/threonine protein phosphatase [Ustilago maydis 521]	1.82983	0.00700581
GPBPVW402JEPGO	transporter	3.06435	5.98429e-05			contig32568	Glutamate--cysteine ligase regulatory subunit	1.82755	0.018653
GN8XUQJ02GRV3W	cytoplasmic protein NCK1	3.06225	0.0136832			contig18720	Eukaryotic peptide chain release factor subunit 1	1.82601	0.00804741
contig36029	transient receptor potential cation channel subfamily V member 1	3.05263	0.00213508			contig43349	Xenopus laevis matrix metallopeptidase 20 (mmp20), mRNA gb|DQ885892.1| Xenopus	1.82277	5.79927e-05
GN8XUQJ02HLYQ6	disks large homolog 3 isoform 4	3.05241	0.000272488			GN8XUQJ01BVQVK	rasa3 protein [Xenopus (Silurana) tropicalis]	1.82119	0.00568305
contig22344	fructose-1,6-bisphosphatase 1b	3.04917	0.00163674			GN8XUQJ02HDB69	Phosphopantothenoylcysteine decarboxylase	1.81784	0.000270243
GPBPVW401C779Q	odorant receptor, family H, subfamily 132, member 1	3.04766	0.0119741			contig10553	60S ribosomal protein L36a	1.81686	0.000334098
GPBPVW402F8KNL	Cyprinus carpio mRNA for complement C3-S, complete cds	3.04744	0.000315794			contig10495	Metalloreductase STEAP4	1.81569	4.80511e-05
GPBPVW401CQHQY	galactose-3-O-sulfotransferase 2	3.04241	0.0278955			GN8XUQJ02FPJJS	cell division protein kinase 9	1.81125	0.00513131
GN8XUQJ01DVPR8	insulin-like growth factor binding protein, acid labile subunit, isoform CRA_b	3.04059	0.000207008			contig26890	Anguilla japonica RLN2 gene for relaxin 2 precursor, complete cds	1.80775	0.00122114
GN8XUQJ01DTDTP	RAB21, member RAS oncogene family [Xenopus (Silurana) tropicalis] emb|CAJ82566.	3.03988	0.000135279			GN8XUQJ02H0F10	heat shock protein 90///heat shock protein 90 [Phytophthora sp. PDA576]	1.8064	0.0144262
GPBPVW402HQBPO	nucleoporin 188kDa	3.03938	0.0160263			GPBPVW401BX6ER	DnaJ homolog subfamily B member 12	1.80456	0.00131066
GN8XUQJ02FJFM3	Salmo salar disrupted interferon alpha 2 pseudogene, complete sequence	3.03003	0.0106598			contig22868	Catechol-O-methyltransferase domain-containing protein 1	1.80286	0.00058881
contig31656	integrin alpha-4	3.02682	0.00395021			GN8XUQJ02GO82K	Probable palmitoyltransferase ZDHHC23	1.80283	0.0301384
GN8XUQJ02H7ZJS	sodium channel 3	3.02396	0.00225513			contig09101	transferrin	1.79606	0.000724589
GN8XUQJ01CZQQH	Mus musculus pseudouridine synthase 1 (Pus1), transcript variant 1, mRNA	3.02359	0.00394755			GPBPVW401EZOHT	DnaJ (Hsp40) homolog, subfamily B, member 12 [Xenopus (Silurana) tropicalis]	1.79528	0.000979046
GPBPVW402HY21N	transmembrane protein 164, isoform CRA_b	3.02355	0.00541553			contig14145	solute carrier family 2 (facilitated glucose transporter), member 6 [Bos taurus	1.79235	0.000300178
GPBPVW401C3I8I	NIPA-like domain containing 1	3.01487	0.0161628			contig26801	MKI67 FHA domain-interacting nucleolar phosphoprotein-like [Oncorhynchus mykiss	1.7903	0.00590174
contig45096	Rattus norvegicus annexin A2 (Anxa2), mRNA emb|X66871.1| R.norvegicus mRNA for	3.01361	0.00282366			contig31194	moesin [Danio rerio] gb|AAH81551.1| Radixin	1.78751	0.000531462
GPBPVW402HWPNO	Slc39a6 protein	3.00997	0.00322724			GPBPVW401E4UEC	Tetraodon fluviatilis transcription factor snf5 (SNF5PF) gene, complete cds	1.78425	0.00637402
GN8XUQJ01EMFGL	KIAA1437 protein	3.0098	0.0111334			contig37362	elongation factor 1-beta	1.78411	0.00247895
GN8XUQJ01DMYOF	sarcoglycan, epsilon	3.00107	0.0232399			contig30976	protein tyrosine kinase	1.78153	0.0174385
GN8XUQJ02I40MZ	Polypterus senegalus gata5 mRNA for GATA-binding protein 5, complete cds	2.99993	0.000305798			contig32069	Takifugu rubripes protocadherin gene locus 2, complete cds, alternatively splic	1.77742	0.020891
GPBPVW402F694E	HSAG-1 middle repetitive genetic element from Chinese hamster-human leukemia hy	2.99835	0.0018068			GN8XUQJ01D6XJO	serine/threonine protein kinase ARAF	1.77723	0.038524
contig44328	Homo sapiens early B-cell factor 1 (EBF1), mRNA	2.99634	0.00346135			GPBPVW402HOAB8	CGI-148 protein	1.76242	0.00943635
GPBPVW401DABDS	propionyl Coenzyme A carboxylase, beta polypeptide	2.9922	0.000118307			contig43476	RNA exonuclease 4	1.76002	0.000246788
contig34536	FRAS1-related extracellular matrix protein 1 precursor	2.99177	0.00101563			contig16126	26S proteasome non-ATPase regulatory subunit 12	1.75775	0.0032144
contig18106	Acyl-CoA desaturase	2.98659	0.00354427			GN8XUQJ01A0QU2	Xenopus laevis genes for 18S, 5.8S and 28S ribosomal RNAs	1.75606	0.00317285
GN8XUQJ02GXZNO	6820431F20Rik protein	2.9795	0.0189045			contig31822	collagen type V alpha-1	1.75385	0.0128358
GN8XUQJ01D5YD1	aminopeptidase P, AP-P [swine, kidney cortex, Peptide, 624 aa]	2.97419	0.00356724			contig29510	Psmd11a protein	1.7494	0.00146614
contig31704	Guanine nucleotide-binding protein GI/GS/GO subunit gamma-10 precursor [Esox lu	2.96972	0.0221837			contig45104	Fugu rubripes 7SK small nuclear RNA	1.7476	0.000900879
GN8XUQJ02GUCJZ	anterior pharynx defective 1 homolog A [Xenopus (Silurana) tropicalis]	2.96932	0.000243372			GN8XUQJ01DB9RY	toll-like receptor 9 isoform B	1.74631	0.000306732
GN8XUQJ02HQLG2	Danio rerio fibrinogen alpha chain (fga), mRNA	2.9632	0.000237491			contig23946	ribosomal protein S9, isoform CRA_d	1.74298	0.0137186
GN8XUQJ02I7F5J	homeobox protein HoxB3	2.96165	0.000985482			contig37836	Sebastes schlegelii pseudo-SsLCE pseudogene for hatching enzyme	1.74173	5.69332e-05
GPBPVW402FF2M6	Cytochrome P450, family 3, subfamily A, polypeptide 65	2.95974	0.0139948			contig33426	2-aminoethanethiol (cysteamine) dioxygenase b	1.72972	0.00466665
GPBPVW401CPE9H	cysteinyl leukotriene receptor 1	2.95809	0.00368878			contig31314	fizzy/cell division cycle 20 related 1 [Xenopus (Silurana) tropicalis]	1.72736	0.000244982
GN8XUQJ02F4C48	phosphatidylinositol-specific phospholipase C, X domain containing 1 [Bos tauru	2.94833	0.00625266			contig30555	myosin regulatory light chain 12B	1.72689	0.0062508
GPBPVW401D3XF9	T-cell lymphoma invasion and metastasis 2, isoform CRA_a	2.94719	0.00167543			GN8XUQJ01C33HM	Salmo salar homeobox protein HoxD13aa (HoxD13aa) gene, partial sequence; and ho	1.72297	0.0151146
contig21042	warm temperature acclimation protein 65 KDa-2	2.94717	0.00143103			GPBPVW401EDXCC	RNA-binding protein 26	1.72109	0.0027663
contig20502	V-type proton ATPase subunit B, brain isoform	2.94712	0.0251485			contig41427	Salmo salar lunapark (Lnp) and even-skipped homeobox 2 (Evx2) genes, complete c	1.7185	0.000898253
contig19202	matrix metalloproteinase 3/10b	2.94182	0.000446197			GN8XUQJ02JWFE6	Chain A, Complex Between Protein SerTHR PHOSPHATASE-1 (Delta) And The Myosin Ph	1.71575	0.00236654
contig32934	Takifugu rubripes B7-H3 protein (b7-h3), mRNA dbj|AB453017.1| Takifugu rubripes	2.94139	0.00119726			contig23018	induced myeloid leukemia cell differentiation protein Mcl-1 isoform 3 [Homo sap	1.71475	0.0028439
GPBPVW401CY7UI	immunoglobulin IgW	2.94097	0.000640391			GN8XUQJ01C9E2C	Cynoscion parvipinnis 28S large subunit ribosomal RNA gene, partial sequence	1.7144	0.00149045
GN8XUQJ02G5TGB	neutrophil cytosolic factor 4	2.9371	0.028462			contig36457	RNA-binding protein 39	1.71434	0.00410452
GPBPVW401EQ2NR	Heat shock protein 30	2.93706	0.0159832			GPBPVW401EDVKV	Mus musculus Sin3A associated protein (Sap130), mRNA	1.71347	0.00855787
GN8XUQJ02FT5PK	Regulator of G-protein signaling 20	2.92649	0.00516065			contig29411	translocation protein SEC62	1.71013	0.000240504
GN8XUQJ02IZZB7	Oryctolagus cuniculus proton/amino acid transporter 1 (PAT1), mRNA gb|AY989816.	2.92217	1.94177e-05			GPBPVW402JF65G	microtubule-associated protein 1b	1.70917	8.08871e-06
GN8XUQJ01BV5R2	galectin-4-like	2.92033	2.57511e-06			GN8XUQJ02G6BD8	Motile sperm domain-containing protein 1	1.70634	0.00428809
GN8XUQJ02H420V	diacylglycerol o-acyltransferase 2	2.91366	0.00379173			contig38777	serine/threonine-protein phosphatase 2A 55 kDa regulatory subunit B delta isofo	1.70561	0.0204928
GN8XUQJ02H89D5	Rattus norvegicus Rho GTPase activating protein 25 (Arhgap25), mRNA	2.9094	0.0107412			GN8XUQJ02IJ8TA	serine/threonine-protein phosphatase PP1-beta catalytic subunit	1.70223	0.00226089
GPBPVW401DDOFN	prostaglandin E2 receptor EP4 subtype	2.90743	0.0146276			contig34099	Eukaryotic translation initiation factor 1A, X-chromosomal	1.70163	0.0107746
GN8XUQJ01DUC3H	organic anion transporting polypeptide Oatp	2.90692	0.00154443			GPBPVW401DOF9J	Galectin-4	1.70082	0.00876889
GPBPVW402IQHPL	Branched-chain-amino-acid aminotransferase, cytosolic	2.9001	0.00180481			contig30797	inhibitor of apoptosis protein-1	1.69094	0.00128038
contig06042	Platichthys flesus partial mRNA for serine proteinase inhibitor (cp gene)	2.89178	0.0321954			GPBPVW401EJ6FM	G2/mitotic-specific cyclin-B2	1.68629	0.00902823
GN8XUQJ01EN3JV	68kDa signal recognition particle	2.88271	0.00668913			GPBPVW401DENOM	WW domain binding protein 2	1.68564	0.0177031
GN8XUQJ01BXKLG	MORN repeat-containing protein 3	2.88249	0.0276248			contig31005	phosphatase and tensin-like protein B long splice variant	1.68557	0.0186661
GN8XUQJ01CR6BE	Danio rerio C-family odorant receptor OLFCD2 (olfcd2) gene, complete cds	2.87942	0.00933906			GPBPVW401BUOMY	RNA binding motif protein 26, isoform CRA_a	1.68507	0.029094
GN8XUQJ02JE2A4	Mus musculus degenerative spermatocyte homolog 2 (Drosophila), lipid desaturase	2.87868	0.00842262			contig32961	KIAA0652	1.68162	6.32663e-05
GPBPVW402IBHM4	laminin gamma 3, isoform CRA_a	2.87708	0.000357658			contig31258	Surfeit locus protein 5	1.67789	0.00772873
GN8XUQJ02HZWOW	Pepd protein	2.87686	0.00731718			GPBPVW402JBLF3	Cricetulus griseus gene for polyubiquitin, complete cds	1.67712	0.00129241
GN8XUQJ01C26M5	Dromaius novaehollandiae mRNA for integrator complex subunit 9, partial cds	2.87599	0.014965			GN8XUQJ01AWGQZ	POL-like	1.67707	0.00380266
contig30083	AS42-specific fusion protein [Avian musculoaponeurotic fibrosarcoma virus AS42]	2.86871	0.000184325			GN8XUQJ02J2JMP	rRNA-processing protein FCF1 homolog	1.67203	0.000184501
GN8XUQJ02IOPU3	Volvox carteri f. nagariensis male mating type locus, complete sequence	2.86857	0.00031203			GN8XUQJ01EKGTO	Hylaius oregonensis 28S ribosomal RNA gene, partial sequence	1.67082	0.0083994
GN8XUQJ02ILFJA	aldehyde dehydrogenase family 1 member A3	2.86107	0.00273364			contig23367	GTP binding protein NGB	1.66789	0.00122306
GPBPVW401BIY7F	igf2bp3 protein [Xenopus (Silurana) tropicalis]	2.85937	0.00288926			GN8XUQJ02IOXZA	syncrip protein [Xenopus (Silurana) tropicalis]	1.66495	0.00191343
GN8XUQJ01APEV0	Homo sapiens pancreatic colipase preproprotein (CLPS) mRNA, partial cds, altern	2.85014	0.0136063			contig29774	Heat shock cognate 70 kDa protein	1.66329	0.00175684
contig32284	Loxosceles intermedia dermonecrotic toxin isoform 5 mRNA, complete cds	2.84579	0.000819922			contig19651	mitochondrial cytochrome b-c1 complex subunit 6	1.6626	0.0111298
GPBPVW401AJ8L7	Mps one binder kinase activator-like 1A	2.84552	0.00131615			contig26852	Myosin light polypeptide 6	1.65941	0.00172095
GN8XUQJ02FTCJN	forkhead box O3A	2.83738	0.00222933			contig25091	Cysteine desulfurase, mitochondrial precursor	1.65893	0.00656363
GN8XUQJ01ECR7T	Inhibitor of growth protein 5	2.8318	0.00963589			contig30062	ADP-ATP translocase	1.65473	0.00504571
contig31998	protein XRP2	2.83017	5.93923e-06			GN8XUQJ01DA5ZM	ribosomal protein L10a	1.65167	0.0029181
contig43658	insulin receptor substrate protein	2.82868	0.00632909			contig39726	Acidic leucine-rich nuclear phosphoprotein 32 family member B	1.64941	0.00155542
contig31305	nucleotide-binding oligomerization domain-1	2.82572	0.00240462			GN8XUQJ02G0Y1W	Rheocles vatosoa 28S large subunit ribosomal RNA gene, partial sequence	1.6487	0.0144523
contig22124	serine (or cysteine) proteinase inhibitor, clade D (heparin cofactor), member 1	2.82314	0.00328219			contig26636	transmembrane emp24 domain-containing protein 2	1.64793	0.00196444
contig20518	Anguilla japonica GAPDH mRNA for glyceraldehyde-3-phosphate dehydrogenase, comp	2.82071	0.00241108			GN8XUQJ02I701D	Centropogon australis 28S large subunit ribosomal RNA gene, partial sequence	1.63373	0.00593408
contig33279	3-phosphoglycerate dehydrogenase	2.81975	0.0126588			GN8XUQJ02FYE0L	F-box only protein 37	1.63279	0.000378253
GN8XUQJ02GCAOU	dynamin 1 [Xenopus (Silurana) tropicalis]	2.81574	0.0386989			GN8XUQJ01AGW1U	Snf2-related CBP activator protein	1.62128	0.0121692
GPBPVW402FU8BN	Mus musculus cadherin 4 (Cdh4), mRNA	2.81326	0.000501676			contig45332	activating signal cointegrator 1 complex subunit 3-like 1	1.60513	0.00223313
contig43556	solute carrier family 27 member 2	2.81217	0.00069691			contig36986	Nucleoporin NUP53	1.6036	0.00334176
GPBPVW402F9MIC	CUB and sushi domain-containing protein 3 isoform 3	2.80926	0.00865615			contig37808	transcription elongation factor A protein 1	1.59394	0.00344814
GPBPVW401AVRXK	Osmerus mordax mitochondrial solute carrier family 25 member 25 isoform D mRNA,	2.80808	0.00959436			contig35720	Vacuolar ATP synthase subunit e 1	1.59061	0.000204839
contig24320	Conger myriaster cd9 mRNA for CD9 antigen, complete cds	2.8059	0.0292095			contig30918	vacuolar protein sorting 4b	1.58742	0.00431402
GPBPVW401DURDG	ATPase, H+ transporting, lysosomal V0 subunit a1	2.79903	0.000705484			GPBPVW401B8D65	transcription elongation factor A protein 1 isoform 1	1.58118	0.0138605
GPBPVW401AN45E	Bos taurus coronin, actin binding protein, 1A (CORO1A), mRNA, complete cds	2.79831	0.0142014			GN8XUQJ01E5V5U	nuclear factor erythroid derived 2-like protein 1	1.56771	0.000251159
GPBPVW402HBV5R	seven transmembrane helix receptor	2.79766	1.19278e-05			contig30255	Ribosomal protein L10a	1.56673	0.000713104
contig13583	Ictalurus punctatus cytochrome P450 mRNA, complete cds	2.79578	0.0102955			GN8XUQJ01A8U61	guanine nucleotide binding protein alpha 13	1.55816	0.00880263
contig43044	acyl-CoA dehydrogenase, short/branched chain [Xenopus (Silurana) tropicalis]	2.79555	0.00110464			GN8XUQJ02FZQO0	HEAT repeat containing 1	1.53748	0.000103662
GPBPVW402F6WPC	ADP-ribosylation factor GTPase activating protein 1, isoform CRA_b [Homo sapien	2.79297	0.00447921			contig36198	Heterogeneous nuclear ribonucleoprotein R	1.53731	0.000108143
contig42514	Cadherin 17, LI cadherin (liver-intestine)	2.78913	0.00795783			contig32789	tob1	1.53082	0.0163922
GPBPVW401BUN3Q	glycogen [starch] synthase, liver	2.78787	0.00380462			contig30598	60S ribosomal protein L36	1.52563	0.00392829
GN8XUQJ02FR8ZY	homeobox protein Dlx3b	2.78363	0.00263353			contig37589	Rhesus Macaque BAC CH250-181L13 () complete sequence	1.51867	0.0391651
contig35737	Delta and Notch-like epidermal growth factor-related receptor precursor [Salmo	2.78158	0.00110868			GPBPVW401ED75T	PHS1	1.51599	0.000695718
contig03408	complement component C3	2.77539	0.000964851			GN8XUQJ01D07UC	Salmo salar neurogranin, TIP41-like protein (TIP41), MHC class II antigen beta	1.51591	0.00128554
contig23711	Complement factor D precursor	2.77093	0.000154317			GN8XUQJ02JCO25	Oncorhynchus masou formosanus ribosomal protein L7a (RPL7a) mRNA, complete cds	1.51514	0.000834863
GN8XUQJ01BDCI2	FAM57A	2.76938	0.00450074			GN8XUQJ02F6WFQ	alkylated DNA repair protein alkB homolog 5	1.51121	0.0278616
GN8XUQJ02I6T2C	Xenopus laevis aryl hydrocarbon receptor nuclear translocator 2b (arnt2b), mRNA	2.76108	0.000237318			contig23427	protein arginine N-methyltransferase 1	1.51055	0.0143148
contig31205	ezrin like [Danio rerio] gb|AAH95359.1| Ezrin like	2.75578	0.00256207			contig38953	Acidic leucine-rich nuclear phosphoprotein 32 family member B [Oncorhynchus myk	1.50892	0.00934767
GPBPVW401AMV9V	solute carrier family 37 (glucose-6-phosphate transporter), member 4 [Xenopus (	2.747	0.0189078			GN8XUQJ01B7AZO	Oncorhynchus masou formosanus ribosomal protein S27a (rps27a) mRNA, complete cd	1.4971	0.000734804
contig12021	Perca flavescens Ca2+-dependent complex C1R/C1S subunit mRNA, complete cds	2.74589	0.00984497			contig42397	Ubiquinol-cytochrome c reductase core protein II	1.49483	0.0127172
GPBPVW402HYDM6	neurofibromin 2 (merlin) [Xenopus (Silurana) tropicalis]	2.73986	0.000509473			contig41298	Coiled-coil domain-containing protein 49	1.49441	0.0241497
GN8XUQJ01BMIZB	F-box and leucine-rich repeat protein 14b	2.73676	0.00279833			contig34931	SWI/SNF related, matrix associated, actin dependent regulator of chromatin, sub	1.48735	0.0336654
GPBPVW402IWA29	Mus musculus inositol 1,4,5-triphosphate receptor 3 (Itpr3), mRNA	2.73394	0.00330363			GPBPVW401D6J69	RIO kinase 2 (yeast)	1.46801	0.000440118
contig24995	Beta-enolase	2.72967	0.00485023			contig34904	OCIA domain-containing protein 1	1.46037	0.000314754
contig14145	solute carrier family 2 (facilitated glucose transporter), member 6 [Bos taurus	2.72915	0.000300178			GPBPVW402IAGW4	60S ribosomal protein L35	1.44989	0.00282448
GN8XUQJ02GW7AB	Scophthalmus maximus heat shock protein 90 (HSP90) mRNA, complete cds	2.72574	0.00605781			GN8XUQJ02GZBKW	Hypophthalmichthys nobilis ribosomal protein S24 mRNA, complete cds	1.44643	0.000264301
GPBPVW402JXPQD	DEP domain containing 1a	2.72269	0.00492886			GN8XUQJ02GCBIK	RPL35	1.43907	0.00158451
GPBPVW402G6W5M	TPR	2.72254	0.00818398			contig38236	signal recognition particle 54 kDa protein	1.43686	0.00653158
GPBPVW401AO5WK	Danio rerio mRNA for GTP cyclohydrolase I (gch gene), strain AB	2.72016	0.012356			contig38529	60S ribosomal protein L29	1.43005	0.000457517
contig38730	DNA replication licensing factor MCM5	2.71945	0.000582593			contig41818	40S ribosomal protein S14	1.42293	0.000435964
GN8XUQJ02G9YDG	immunoglobulin light chain variable region precursor	2.71771	0.0135638			GN8XUQJ01D4UDY	Xenopus laevis skp1 mRNA, complete sequence	1.41906	0.000210295
GN8XUQJ01A8KG2	synoviolin 1	2.71297	0.00413067			GN8XUQJ02FKT7H	ribosomal protein S24	1.41894	0.00172786
contig31713	lymphocyte G0/G1 switch protein 2	2.71094	0.0089077			GN8XUQJ02HJ3VA	mCG7861, isoform CRA_c	1.39726	3.87627e-05
contig35607	Ankyrin repeat domain-containing protein 22	2.70824	0.00136264			contig32747	Sjoegren syndrome/scleroderma autoantigen 1 homolog	1.38313	0.000187765
GPBPVW401ERIK5	brain protein 44	2.70774	0.0101288			GN8XUQJ02GJIIO	TR2	1.382	0.00942184
GPBPVW401A6P3C	Danio rerio cytosolic prostaglandin E synthase (tebp) mRNA, complete cds	2.70652	0.000287574			GN8XUQJ02HYQD2	Integrator complex subunit 4	1.36242	1.42826e-05
GPBPVW401CIUYB	olfactory receptor	2.70545	0.00117219			contig27518	Eukaryotic translation initiation factor 2 subunit 3	1.31101	0.0299536
contig32099	KIAA1199 homolog precursor	2.70171	0.00337187			contig34780	Histone H3.3	1.31068	0.00231624
GN8XUQJ02F21M0	oxoglutarate (alpha-ketoglutarate) dehydrogenase (lipoamide)	2.69915	0.000626364			GN8XUQJ02I4OH3	Chain A, Crystal Structure Of The Human Rhoc-Gdp Complex pdb|2GCO|B Chain B, Cr	1.29384	0.000139566
GN8XUQJ02FK36G	betaine-homocysteine methyltransferase	2.68771	0.000169658			contig33122	toll-interleukine I receptor interacting protein	-1.24164	0.00719636
GPBPVW402IU345	Danio rerio presenilin 2 (psen2), mRNA gb|AF178539.1|AF178539 Danio rerio prese	2.68741	0.0105909			GPBPVW401BIPC0	Danio rerio Dr-VSP mRNA for voltage-sensing phosphoinositide phosphatase, compl	-1.29992	0.00472228
GPBPVW402I77RB	Danio rerio solute carrier family 12 (potassium/chloride transporters), member	2.68477	0.000931291			GN8XUQJ01ALJHP	cysteine-rich protein NFX-1	-1.31967	1.91135e-06
contig21112	Mid1-interacting protein 1	2.68295	0.00277955			contig24462	heat shock factor binding protein 1	-1.32452	0.00586422
GPBPVW401CUFMD	formin 2	2.68119	0.000760688			contig31643	Adaptor-related protein complex 3, mu 1 subunit	-1.33354	0.00260108
GPBPVW401ENB7I	Oryzias latipes hox gene cluster, complete cds, contains hoxDb	2.68106	0.00509834			contig21687	GTP-binding nuclear protein ran	-1.34302	0.00101033
GPBPVW402HOR9P	Mus musculus solute carrier family 16 (monocarboxylic acid transporters), membe	2.67939	0.00115997			contig32811	kinesin-associated protein 3	-1.35635	0.00390595
GPBPVW401AO3QU	fibronectin type III domain containing 3B, isoform CRA_b	2.6759	0.0258019			GPBPVW401DKH8P	lysine-specific demethylase NO66	-1.36759	0.00309661
GN8XUQJ02I8F57	structure specific recognition protein 1a	2.67371	0.000278887			contig30005	mitogen-activated protein-binding protein-interacting protein	-1.37891	0.000334897
contig25416	cytochrome c	2.67363	0.000245536			contig30650	Transcription initiation factor TFIID subunit 13	-1.38483	0.00648637
GN8XUQJ01CWOAA	Plekhh1 protein	2.67136	0.000276162			contig44867	transcription initiation factor tfIId subunit 7	-1.38487	8.94415e-06
GPBPVW402G8DZQ	peroxisomal Lon protease homolog 2	2.67076	0.0138707			contig26442	Small nuclear ribonucleoprotein G	-1.38937	0.00589208
GPBPVW402GYI3R	interleukin-20	2.66635	0.0072208			contig13565	Salmo salar interferon alpha 2 (IFNA2) gene, complete cds	-1.39452	0.00414671
GPBPVW402H8PEU	phosphatidylinositide phosphatase SAC1	2.66234	5.93981e-05			GPBPVW402F90GP	Para-hydroxybenzoate--polyprenyltransferase, mitochondrial precursor [Esox luci	-1.40752	0.000628499
contig20840	transmembrane 4 L6 family member 5	2.66092	0.00111363			GN8XUQJ02IV5FQ	cullin-associated NEDD8-dissociated protein 1	-1.41795	5.96773e-05
contig30930	protein kinase C delta type	2.65971	0.00631791			contig32773	Pyridoxal phosphate phosphatase PHOSPHO2	-1.42071	0.0144168
contig26912	17-beta-hydroxysteroid dehydrogenase 14	2.65517	0.000834059			contig27192	Efha1 protein	-1.42121	0.00160587
contig13398	FBPL4	2.65425	0.00143929			contig34126	dolichyl-diphosphooligosaccharide--protein glycosyltransferase subunit STT3B [B	-1.42426	0.00502295
GPBPVW401EDL8Z	Vacuolar proton pump subunit H	2.65048	0.000966692			contig20561	T-complex protein 1 subunit theta	-1.42864	0.00136538
GN8XUQJ02HT7TQ	ras homolog gene family, member T1	2.65032	0.00186262			GPBPVW401DLQP3	Mus musculus cullin 2 (Cul2), mRNA	-1.43805	4.53749e-05
GN8XUQJ01BDRX2	glycoprotein, synaptic 2	2.64896	0.00393629			contig43316	Danio rerio cullin 3a (cul3a), mRNA gb|AY423034.1| Danio rerio cullin 3 (CUL3)	-1.43834	0.00489576
GPBPVW401EINJW	MMD2 protein	2.64489	0.0213173			contig32184	endophilin-b1	-1.46336	0.0298205
GN8XUQJ01DE73N	Cyprinus carpio soluble immune-type receptor (SITR) mRNA, complete cds	2.64202	0.00132131			contig28830	ATP synthase-coupling factor 6, mitochondrial precursor	-1.47053	0.00849506
GPBPVW401D8W0B	ADP ribosylation factor 4	2.63742	0.00379071			contig28111	Anguilla rostrata lactate dehydrogenase (ldh) mRNA, complete cds	-1.49356	0.00063657
GN8XUQJ02FJ2LB	RAS guanyl-releasing protein 2	2.63682	0.00203543			GN8XUQJ01CJBY2	superkiller viralicidic activity 2-like 2	-1.49628	0.000269488
GN8XUQJ01DANN7	leptin receptor overlapping transcript-like 1	2.62584	0.00124112			contig14169	thymidine kinase 2, mitochondrial	-1.49744	0.0119175
contig32486	vacuolar protein sorting-associated protein 26A	2.62376	0.000946122			contig31347	SET and MYND domain containing 2, isoform CRA_a	-1.50232	0.00590996
GPBPVW402G1YVR	bone morphogenetic protein 5	2.6214	0.00021457			contig31462	TTD non-photosensitive 1 protein homolog	-1.50644	0.023048
GPBPVW401BFO5F	Bos taurus ATPase type 13A3 (ATP13A3), mRNA	2.6188	0.00912564			contig26919	Mitochondrial 39S ribosomal protein L4	-1.51675	0.000202269
contig35652	Serine palmitoyltransferase 2	2.61848	8.82527e-05			contig31360	abl-interactor 1a	-1.5178	0.0140634
GN8XUQJ01CFK6W	hydroxysteroid dehydrogenase-like protein 2	2.61828	0.000442493			GN8XUQJ02GAWOV	26S proteasome non-ATPase regulatory subunit 1	-1.52611	0.0128876
GN8XUQJ02FQSE0	Danio rerio TBC1 domain containing kinase (tbck), mRNA	2.61385	0.0054372			contig31437	C.viridis mRNA for aquaporin	-1.53609	0.0475428
GN8XUQJ02HIPQR	PI-PLC X domain-containing protein 1	2.61002	0.000799884			contig38452	Aspergillus oryzae RIB40 genomic DNA, SC011 dbj|AP007171.1| Aspergillus oryzae	-1.53838	0.0235911
GPBPVW402HDAPZ	Filamin-binding LIM protein 1	2.60583	0.00497477			contig32445	Developmentally-regulated GTP-binding protein 2	-1.53841	0.000192538
contig18286	Dolichol phosphate-mannose biosynthesis regulatory protein	2.6021	0.00358581			GN8XUQJ02GY190	selenoprotein J	-1.54332	0.0420922
GPBPVW402HJC79	ATP-binding cassette sub-family G member 8	2.5962	0.00492141			contig35575	Them4 protein	-1.56425	7.92938e-05
GPBPVW402I0L6N	aldolase	2.59616	0.0346575			contig39231	protein Red	-1.58347	0.00128541
GPBPVW402JQPDK	Rattus norvegicus acetyl-coA carboxylase 1 gene, exon 1	2.59106	0.00015994			GN8XUQJ02GQXEO	Bos taurus thyroid hormone receptor interactor 12 (TRIP12), mRNA	-1.59048	0.00106643
GN8XUQJ02HJA2Z	Hippoglossus hippoglossus tubulin beta-2C (Tubb2c) gene, partial cds	2.58881	0.00180037			GN8XUQJ02IOUTG	cullin-associated and neddylation-dissociated 1 [Xenopus (Silurana) tropicalis]	-1.59664	7.95383e-05
contig22191	Ictalurus punctatus germline T-cell receptor beta DJC region (TCR1B) gene, TCR1	2.58658	0.0188136			contig34270	Protein-L-isoaspartateD-aspartate O-methyltransferase	-1.5971	0.00288185
contig33641	Microfibrillar-associated protein 2 precursor	2.58079	0.000737125			contig24071	F-box only protein 9	-1.60303	0.00847759
GN8XUQJ01C6YZC	probable o-sialoglycoprotein endopeptidase	2.57093	0.00163473			contig30024	Vesicle transport protein SFT2A	-1.60363	0.000673889
contig34002	protein serine/threonine phosphatase-1 alpha isoform	2.56803	0.00156155			contig26145	ATP synthase subunit g, mitochondrial	-1.60913	0.000525941
GPBPVW401DOWMA	tRNA modification GTPase TrmE [Brucella sp. BO1]	2.56251	0.00230614			contig34342	proteasome activator complex subunit 2	-1.60955	0.00046514
GN8XUQJ02G5F5E	Transmembrane protein 184A	2.56206	0.0239604			contig24070	F-box protein 9	-1.61007	0.0127314
GPBPVW401ETGDX	peptidase (mitochondrial processing) alpha	2.55774	0.00232336			contig34647	XPA binding protein 2	-1.61241	0.00011459
contig43067	Coiled-coil domain-containing protein 71	2.55727	0.000592531			contig24793	ubiquitin-conjugating enzyme E2L 3, like	-1.61455	0.00939083
GPBPVW402GRU4P	isoleucyl-tRNA synthetase, cytoplasmic	2.55652	0.00416884			GN8XUQJ02FM7B0	Lysophosphatidylcholine acyltransferase 2	-1.61457	0.025203
GPBPVW402H3NI5	myosin-binding protein C, slow-type	2.55395	0.00650969			contig38108	mitochondrial ATP synthase subunit d	-1.6169	0.0109278
GN8XUQJ02ISNXM	pyruvate dehydrogenase kinase 3 [Xenopus (Silurana) tropicalis] gb|AAI57239.1|	2.5519	0.0497424			contig39370	eukaryotic translation initiation factor 2B, subunit 4 delta, 67kDa [Zonotrichi	-1.621	4.71527e-05
GPBPVW402HDVC2	G protein alpha subunit	2.54839	0.0302282			GPBPVW402HP815	exocyst complex component 7	-1.62648	0.032393
GN8XUQJ01A4Z4Y	Integrin beta-1 precursor	2.54351	0.000271478			contig31370	tetratricopeptide repeat domain 13	-1.62917	0.00336126
GPBPVW401DI45B	Splicing factor, arginine/serine-rich 4	2.5418	0.00185384			contig27567	XIQGAP1 protein	-1.6304	0.0178585
contig33567	Apolipoprotein A-IV precursor	2.54159	0.000600875			contig35441	DNA-directed RNA polymerase II subunit J	-1.63511	0.00810853
contig39276	homeobox protien HoxB5ab	2.5397	0.02487			contig37528	Acyl carrier protein, mitochondrial precursor	-1.64599	0.00551913
contig18426	Mus musculus sacsin gene, complete cds	2.53753	0.000158817			contig36735	Gem-associated protein 7	-1.64686	0.0061758
GN8XUQJ02GJJJL	mucolipin 2, isoform CRA_a	2.53561	0.00607801			GN8XUQJ01BDLD4	Canis lupus familiaris lysine (K)-specific demethylase 6A (KDM6A), transcript v	-1.64734	0.00540411
GN8XUQJ01CF7ZD	myocyte-specific enhancer factor 2D	2.53257	0.000338374			contig37914	Znf143 protein	-1.64971	0.000471217
GPBPVW401CBHH7	prosaposin	2.5317	0.000326479			contig32233	SUMO-conjugating enzyme UBC9	-1.6498	0.00126618
GN8XUQJ02ILL6D	transmembrane protein 120a	2.52978	0.000150484			contig09899	isovaleryl-CoA dehydrogenase, mitochondrial	-1.65974	0.0205213
GPBPVW401EMRGB	SOCS box-containing WD protein SWiP-1	2.5264	0.00244604			contig32391	high-mobility group box 1	-1.66913	2.70486e-06
GPBPVW402G3AMC	Dclre1c protein	2.52325	0.000163058			contig28823	E3 ubiquitin-protein ligase MARCH5	-1.67589	0.000683236
contig20387	Transmembrane protein 18	2.52293	0.00339639			contig23314	Cytochrome c oxidase polypeptide VIIa-liver/heart, mitochondrial precursor [Eso	-1.67757	0.00241753
GPBPVW402JA4UW	synaptotagmin II	2.52141	0.00181525			contig24118	U6 snRNA-associated Sm-like protein LSm3	-1.6788	0.020114
contig31977	FLJ00120 protein	2.51993	0.00764055			contig23636	lyr motif-containing protein 5a	-1.67989	0.00562394
GN8XUQJ01BCM2S	Ammodytes marinus partial mRNA for Transferrin (tf gene)	2.51891	0.00160695			contig21267	HSPC020 homolog	-1.6892	5.36833e-05
GN8XUQJ01CPWWY	Danio rerio glutamate dehydrogenase 1b (glud1b), mRNA	2.51811	0.0218467			contig35149	glutamyl-tRNA(Gln) amidotransferase-like	-1.69443	0.0385184
contig37517	GATA4	2.51535	0.0135848			contig19133	Transcription elongation factor 1 homolog	-1.70224	0.00321288
contig44763	solute carrier family 24 (sodium/potassium/calcium exchanger), member 6 [Bos ta	2.50469	0.000782465			contig29404	small nuclear ribonucleoprotein D1 polypeptide	-1.70513	0.00343421
GN8XUQJ01BL2DI	Mus musculus GRK6 gene	2.50323	0.00100099			contig38952	Ankyrin repeat and SOCS box protein 12	-1.71195	0.0165668
GPBPVW401CB9RR	E3 ubiquitin-protein ligase NRDP1	2.50278	0.00439751			contig23147	AP-1 complex subunit mu-1	-1.71199	0.0117939
GPBPVW401C8F47	protein inhibitor of activated STAT, 2 [Xenopus (Silurana) tropicalis]	2.50178	0.0270906			contig44278	Danio rerio euchromatic histone-lysine N-methyltransferase 1b (ehmt1b), mRNA	-1.71756	0.0115572
contig37913	latent transforming growth factor binding protein	2.50084	0.00346634			contig38586	NADH dehydrogenase 1 beta subcomplex subunit 8, mitochondrial precursor [Salmo	-1.71933	0.00925789
contig14625	Intelectin-1a	2.49513	0.00386136			contig32639	Elp3 protein	-1.71992	0.0132385
GN8XUQJ02FY7UF	tryptophan 2,3-dioxygenase {PCR fragment 1-2} [mice, liver and brain, mRNA Part	2.49195	0.000721011			contig35158	Cardiolipin synthetase	-1.72636	0.00138622
GPBPVW402IRX6O	Proteinase-activated receptor 2	2.48691	0.00146427			contig24543	Mitochondrial 39S ribosomal protein L49	-1.73175	0.0304978
contig16588	Siniperca undulata viperin gene, complete cds	2.48682	0.00393757			contig30188	glutathione peroxidase 1	-1.73279	0.00351544
GN8XUQJ02FQCQA	Lamprey (Petromyzon marinus) fibrinogen gamma chain mRNA, complete cds	2.48245	0.00781799			GPBPVW402JLMM6	Homo sapiens F-box and WD repeat domain containing 7 (FBXW7), transcript varian	-1.73446	0.0105693
GPBPVW402FJK9L	Ac2-059	2.4816	0.0141518			contig36732	Rattus norvegicus mediator complex subunit 14 (Med14), mRNA	-1.73704	0.000538612
GPBPVW401BBT1I	guanylate kinase 1	2.47899	0.0141587			GPBPVW402J2K29	extracellular signal regulated protein kinase 1	-1.73856	1.16764e-05
GN8XUQJ02GBS87	interferon-induced helicase C domain-containing protein 1 [Ctenopharyngodon ide	2.46985	0.00392262			GPBPVW401B4VSG	RNA polymerase II subunit A C-terminal domain phosphatase SSU72	-1.74479	0.0137503
GPBPVW401D7U82	Makaira nigricans ryanodine receptor RyR1 isoform (RyR1) mRNA, complete cds	2.46827	0.00207263			GPBPVW402JZYB8	Mitochondrial 39S ribosomal protein L39	-1.74575	0.0189083
GN8XUQJ01ANAYH	cathepsin B, a [Danio rerio] gb|AAH56688.1| Cathepsin B, a	2.4659	0.000142948			contig28745	DEAD (Asp-Glu-Ala-Asp) box polypeptide 52	-1.74762	0.00883407
contig18810	cyclin-G2	2.46169	5.75762e-05			contig32330	Danio rerio nuclear receptor coactivator (tif2) gene, complete cds	-1.7529	0.00675235
contig18584	sacsin	2.45983	0.00683799			contig22256	pre-mRNA processing factor 8	-1.75604	0.020223
GPBPVW401B2I2Q	MANSC domain-containing protein ENSP00000370673	2.45963	0.00229729			GPBPVW401ESJ08	Chain A, Structural Dissection Of Human Mitogen-Activated Kinase Erk1 pdb|2ZOQ|	-1.76218	4.67504e-06
GN8XUQJ02HLIKP	Acad8 protein	2.4578	0.0228407			contig29006	nef1	-1.76324	0.012795
GN8XUQJ01D304R	Ran	2.45118	0.0166358			GPBPVW401DAT4X	zebrafish target of rapamycin	-1.7658	0.0151526
GPBPVW401A028Y	protocadherin 2 alpha b 1	2.44731	0.0118248			GN8XUQJ01BE9US	Ascaris suum complete mitochondrial genome	-1.76787	0.0195357
GN8XUQJ02JFFOK	cytochrome P450 3A65	2.4401	0.00214695			contig25291	p53 and DNA damage-regulated protein 1	-1.77433	0.0113309
GPBPVW401A2SBA	Lipocalin precursor	2.43409	1.95074e-05			contig42320	39S ribosomal protein L53, mitochondrial precursor	-1.77571	0.00699361
contig19594	quinone oxidoreductase-like protein 1	2.43236	0.00749435			contig30316	ubiquitin-conjugating enzyme E2 H	-1.77591	0.00186628
GN8XUQJ01D11TM	WD repeat-containing protein 33 isoform 2	2.43012	0.0479779			GPBPVW402HQFZV	cofactor of BRCA1 isoform 1	-1.78526	0.00239976
GPBPVW401EDMDC	14-3-3 protein zeta	2.42593	0.0366127			contig29154	Pih1d1 protein	-1.78721	0.0205289
GPBPVW402GPC2I	proteasome subunit beta type-9-a like protein	2.42591	0.000159233			GN8XUQJ01AYKKQ	Danio rerio amidohydrolase domain containing 1 (amdhd1), mRNA	-1.78734	0.000336768
GPBPVW401EKQ1A	hippocampus abundant transcript-like 1, isoform CRA_c	2.42153	0.000111729			GN8XUQJ01EFR3X	nuclear localization signal binding protein	-1.79444	0.0220555
GN8XUQJ01D4IP6	NIMA-related kinase 6	2.41885	0.000586772			contig31539	karyopherin (importin) beta 1	-1.79463	0.0124597
GPBPVW401CQN3A	KIAA0432	2.41695	0.0183512			GN8XUQJ01DHLFS	sushi domain containing 1	-1.79557	0.018025
contig42975	protein tyrosine phosphatase type IVA, member 3	2.41001	0.00561668			contig35327	otu domain-containing protein 6b	-1.79721	0.000684088
GN8XUQJ02FS0WE	Latimeria menadoensis HoxB gene cluster, complete sequence	2.40307	0.00113912			GPBPVW402GMEBQ	Fizzy-related protein homolog	-1.79892	0.000465847
GPBPVW401EELZU	Mus musculus RNA binding motif protein 27 (Rbm27), mRNA	2.39785	0.000306618			contig27996	Homo sapiens cytoplasmic polyadenylation element binding protein 4 (CPEB4), mRN	-1.79972	0.000654707
GN8XUQJ02FWC1Y	endoribonuclease Dicer	2.39659	0.00376608			contig39202	39S ribosomal protein L14, mitochondrial precursor	-1.80189	0.00132054
GPBPVW402FNV7Q	pol polyprotein///pol polyprotein [Walleye epidermal hyperplasia virus 1]	2.39603	0.00243789			contig31974	u6 snRNA-associated sm-like protein lsm2	-1.8019	0.000106108
GN8XUQJ01BD1FC	Btbd6 protein	2.38707	0.000248407			GN8XUQJ01DABCX	single-stranded DNA binding protein 2	-1.80323	0.00793002
GN8XUQJ01CT4JY	insulin receptor substrate 2	2.38669	1.09529e-05			contig26639	ATP synthase subunit alpha, mitochondrial	-1.80468	0.00208482
GN8XUQJ02GX3JK	Danio rerio eukaryotic translation initiation factor 4, gamma 2a (eif4g2a), mRN	2.38328	0.00180432			contig28067	C10 protein [Salmo salar] gb|ACM08216.1| C10	-1.80647	0.0207902
contig23282	DnaJ homolog dnj-2	2.38052	0.0028314			contig31515	Cathepsin F precursor	-1.80657	0.0164357
GPBPVW402IK5JI	Pseudochaenichthys georgianus egl nine 1 protein (EGLN1) mRNA, partial cds	2.369	0.000839349			contig30922	Vesicular integral-membrane protein VIP36 precursor	-1.8103	0.00603328
contig33908	plexin D1	2.36824	0.0224639			GN8XUQJ02GJDLZ	Methyltransferase like 3	-1.81098	0.0105119
GN8XUQJ01A4HAM	Human gamma-aminobutyric acid-A (GABA-A) receptor beta-1 subunit, exons 1, 2 an	2.36496	0.000337529			GN8XUQJ02GZZ8L	Mus musculus piebald deletion region complete sequence	-1.81159	0.00590064
GPBPVW401BIF2L	YY1 associated factor 2	2.36272	2.70248e-05			contig32314	Mus musculus WD repeat, SAM and U-box domain containing 1 (Wdsub1), transcript	-1.81375	0.0220945
contig21518	Danio rerio serine/threonine kinase 19 (stk19), mRNA	2.36248	0.00150564			contig35984	Danio rerio huntingtin interacting protein B (hypb) mRNA, partial cds	-1.81794	0.0194435
contig22927	Mus musculus olfactory receptor Olfr1294 (Olfr1294) gene, complete cds	2.3616	0.000742152			GN8XUQJ01DVKV7	dehydrogenase/reductase SDR family member 7	-1.8181	0.000453214
GPBPVW401DZ73A	vacuolar protein sorting 13D isoform 1	2.35726	0.00638999			contig34417	Ictalurus punctatus T-cell receptor alpha gene, partial cds	-1.82288	0.0310285
contig17711	interferon regulatory factor 3 variant 1	2.35523	0.00251521			contig31341	NF-kappa-B-activating protein	-1.82476	0.00740427
GN8XUQJ02INLLW	H/ACA ribonucleoprotein complex subunit 1	2.34864	0.0170617			GN8XUQJ02F2T5W	Lipoyltransferase 1, mitochondrial precursor	-1.82481	8.43484e-05
GN8XUQJ02JHF7G	pyruvate dehydrogenase kinase 3	2.34614	0.00446241			contig36951	NADH dehydrogenase 1 alpha subcomplex subunit 8	-1.83943	0.00564656
contig43568	G2e3 protein	2.34287	0.00267116			contig28118	ATP synthase, H+ transporting, mitochondrial F1 complex, delta subunit [Danio r	-1.84002	0.0185456
contig29648	uridine-cytidine kinase 1	2.33974	0.0196672			GPBPVW401CF7CR	RNA-binding motif, single-stranded-interacting protein 1 isoform 2 [Mus musculu	-1.84122	0.0100478
GN8XUQJ02G1AZQ	Rpn1 protein	2.33767	0.0131915			contig28825	March5l protein	-1.84205	0.000102826
GPBPVW401A3361	tensin3	2.333	0.00464704			contig36821	39S ribosomal protein L35, mitochondrial precursor	-1.84589	0.000740895
contig29075	Danio rerio selenoprotein T 1a mRNA, partial cds	2.32884	0.00409188			GN8XUQJ02FJ0Z9	Oncorhynchus mykiss glutathione peroxidase type 2 (LOC100136264), mRNA gb|AY622	-1.84947	0.00370447
contig42573	transferrin	2.32784	0.000724589			GPBPVW401CEVKY	RuvB-like protein 2	-1.84972	0.00967396
GN8XUQJ01ARJPM	Chain A, Alk5 In Complex With 4-((5,6-Dimethyl-2-(2-Pyridyl)-3- Pyridyl)oxy)-N-	2.32639	0.00392855			contig34559	Peroxiredoxin-5, mitochondrial precursor	-1.85469	0.00622458
GN8XUQJ01BXBVZ	DnaJ homolog subfamily C member 15	2.32376	0.00543293			contig33059	Nop132	-1.857	0.00376978
GN8XUQJ01AF4EE	Larimichthys crocea growth differentiation factor-8 II (gdf-8) gene, complete c	2.30933	0.00122636			contig32066	Oncorhynchus mykiss nuclear receptor subfamily 3, group C, member 1 (glucocorti	-1.8581	0.00467425
GN8XUQJ02IMYCQ	tumor susceptibility gene 101, isoform CRA_e	2.29735	0.000434396			contig37982	developmentally-regulated GTP-binding protein 1	-1.86405	0.00135895
contig30289	leucine-rich alpha-2-glycoprotein	2.29602	0.00138337			contig38503	integrin beta-like protein 1	-1.86544	0.0138556
GN8XUQJ02FPB68	Mus musculus arginine/serine-rich coiled-coil 2 (Rsrc2), transcript variant 3,	2.29352	0.00122284			contig43402	G protein pathway suppressor 1	-1.86593	0.0211546
GPBPVW401AOAF2	Usp47 protein	2.29111	0.00174329			contig36400	DNA-directed RNA polymerase II 16 kDa polypeptide	-1.86987	0.0024279
GPBPVW402IU0ZM	Rattus norvegicus solute carrier family 12 (potassium/chloride transporters), m	2.2904	0.000346537			contig36120	Rattus norvegicus heterogeneous nuclear ribonucleoprotein A3 (Hnrnpa3), transcr	-1.88272	0.0213335
GPBPVW401CR7WX	protein arginine methyltransferase 5	2.28805	0.00544098			contig07084	glutathione peroxidase	-1.88524	0.00469959
contig32337	Brain protein I3	2.28478	4.02097e-08			contig24951	UDP-N-acetylglucosamine--dolichyl-phosphate N-acetylglucosaminephosphotransfera	-1.88624	0.0483384
GPBPVW401A0D5F	probable ubiquitin carboxyl-terminal hydrolase FAF-X	2.28216	0.00125656			contig38318	ATP synthase lipid-binding protein, mitochondrial precursor	-1.89043	0.00803225
GN8XUQJ02GBJ5L	topoisomerase (DNA) I, like	2.28158	0.00856628			contig32005	Family with sequence similarity 96, member A	-1.89173	0.000254972
contig25415	Cytochrome c	2.2803	5.2165e-05			contig38650	sin3-associated polypeptide	-1.89385	0.00719012
GN8XUQJ02IPC5H	Rattus norvegicus phosphoglucomutase 2 (Pgm2), mRNA	2.27619	0.00145016			contig31376	bcl2-associated X protein, a	-1.89504	0.000101864
GPBPVW402G78ZJ	Anti-silencing protein 1	2.27538	0.0103905			GN8XUQJ02G63Y8	Hypophthalmichthys nobilis glutathione peroxidase mRNA, complete cds	-1.90573	0.0277612
GPBPVW402ISRF7	importin-7	2.27287	0.0020295			contig27668	cytosolic prostaglandin E synthase	-1.90577	0.00929368
contig38399	Piccolo	2.26977	0.00442727			contig32836	Homo sapiens dicer 1, ribonuclease type III (DICER1), transcript variant 3, mRN	-1.90879	0.00274773
GPBPVW402FH4BA	UDP-N-acteylglucosamine pyrophosphorylase 1-like 1, isoform CRA_b [Homo sapiens	2.2677	0.0270293			contig24145	mitochondrial cytochrome c oxidase subunit 7b	-1.91054	0.00638766
GN8XUQJ01D64MR	cytochrome P450 monooxygenase CYP2K17	2.26625	0.00137444			contig38223	fetal globin-inducing factor	-1.91501	0.00295773
contig24479	AC005290, complete sequence	2.26326	0.00117158			contig39030	Rnf214 protein	-1.91989	0.0178529
contig18853	High affinity immunoglobulin epsilon receptor subunit gamma precursor [Esox luc	2.26243	0.00271104			contig30219	eukaryotic translation initiation factor 4e	-1.92751	0.00251791
GPBPVW402JXLR2	RIO kinase 1 (yeast)	2.26024	0.00890351			contig34712	Homo sapiens transducin (beta)-like 1 X-linked receptor 1 (TBL1XR1), mRNA	-1.93147	0.002913
GPBPVW401BCOC7	endothelin receptor	2.26008	0.00238476			GN8XUQJ02G7KN3	DET1- and DDB1-associated protein 1	-1.93487	0.00695187
GN8XUQJ01DLKY8	Oncorhynchus mykiss IgH.A locus, partial sequence	2.25812	0.00050982			contig32953	Homo sapiens calmodulin-like 4 (CALML4), transcript variant 2, mRNA	-1.93939	0.00274894
contig28543	Danio rerio ubiquitin protein ligase E3 component n-recognin 5 (ubr5), mRNA	2.2574	0.00333416			contig27128	COP9 signalosome complex subunit 3	-1.95008	0.0161225
contig29966	F5 protein	2.25692	0.0127881			GPBPVW402HF5M0	A kinase anchor protein 10, mitochondrial	-1.95631	0.00911174
contig34147	Homo sapiens OTU domain containing 1 (OTUD1), mRNA	2.25274	0.00217225			contig38759	DNA segment, Chr 14, ERATO Doi 231, expressed, isoform CRA_c	-1.96299	0.00726087
GN8XUQJ02I94C5	glucosamine (N-acetyl)-6-sulfatase b	2.25162	0.00641971			GN8XUQJ01BA9ZZ	FKBP12-rapamycin complex-associated protein	-1.9644	0.0278278
GPBPVW401DHRMV	ES1 protein homolog, mitochondrial precursor	2.25013	0.00258594			contig27809	Takifugu rubripes TLR1 gene, complete cds, complete sequence	-1.96475	0.0027997
contig36404	solute carrier family 16 (monocarboxylic acid transporters), member 6 [Xenopus	2.24756	0.0034552			contig28541	E3 ubiquitin-protein ligase UBR5	-1.96475	0.0176705
GN8XUQJ01CJ1SZ	SMAD, mothers against DPP homolog 2 (Drosophila), isoform CRA_a	2.24703	0.00262572			GPBPVW401A1C08	mitogen-activated protein kinase 7	-1.96608	4.85927e-06
GPBPVW402FFAGN	complement C4-2	2.24276	0.000704198			GPBPVW402FWPY0	integrator complex subunit 8	-1.97063	6.10547e-05
GN8XUQJ02GDWCM	nucleoporin	2.23426	0.0149102			contig32301	Trafficking protein particle complex subunit 6B	-1.97132	0.00859925
GN8XUQJ01EVKSY	proteasome 26S subunit ATPase 3	2.23297	0.00352559			contig33492	39S ribosomal protein L38, mitochondrial	-1.97495	0.0156161
contig43478	Eif4e3 protein	2.23046	0.000948973			GN8XUQJ02IG36I	Portunus trituberculatus molt-inhibiting hormone gene, complete cds	-1.97977	0.017839
GPBPVW402J6CAP	Conger myriaster DcR3 mRNA for TNF decoy receptor 3, complete cds	2.23004	0.00999621			GN8XUQJ02IYIHW	Ailuropoda melanoleuca LSM3-like protein mRNA, complete cds	-1.98536	0.0320848
contig27288	histone acetyltransferase type B catalytic subunit	2.22234	0.000749004			contig34799	RAD21 homolog	-1.98703	0.000101979
GPBPVW401EVL3G	Oryzias latipes guanine nucleotide-binding protein G(i) subunit alpha 2 (gnai2)	2.21531	0.00463404			contig36081	cullin 3b	-1.98843	0.000609607
GPBPVW401CJ10V	Mus musculus CDP-diacylglycerol synthase (phosphatidate cytidylyltransferase) 2	2.21497	0.00214625			GN8XUQJ01ECII2	AP-1 complex subunit sigma-3	-1.99151	0.0156213
contig40036	Ctenopharyngodon idella Cbp/p300-interacting transactivator 2 (CITED2) mRNA, co	2.21403	0.0452582			contig28443	NADH dehydrogenase flavoprotein 3, mitochondrial precursor	-1.99378	0.00768072
GN8XUQJ01C5MMM	Takifugu rubripes ptr3 gene for parathyroid hormone receptor 3, exons 1-13	2.21195	5.13064e-05			contig32496	annexin A11b [Danio rerio] gb|AAO20276.1| annexin 11b	-1.99629	0.00221095
contig37117	phosphatidylinositol-glycan biosynthesis class f protein	2.21003	0.000543162			contig34322	jagunal homolog 1-A	-1.99721	0.000225351
GN8XUQJ02HFDIV	Histone deacetylase 3	2.20664	0.00332756			contig25375	Transmembrane BAX inhibitor motif-containing protein 1	-2.00354	0.022774
contig27083	DnaJ-like protein subfamily c member 9	2.20617	0.00359196			contig32381	Electron transfer flavoprotein-ubiquinone oxidoreductase, mitochondrial precurs	-2.00384	0.00608313
contig32538	K0020 protein	2.19901	0.00107508			GPBPVW401CXX5U	ERK1	-2.01799	3.97529e-05
contig28103	Psmd7 protein [Xenopus (Silurana) tropicalis]	2.19689	0.00442255			contig31985	Danio rerio guanine monphosphate synthetase (gmps), mRNA	-2.02185	0.00734768
GPBPVW402G72ZZ	Ipo7 protein	2.19528	1.65098e-05			contig35214	Glycine cleavage system H protein, mitochondrial precursor	-2.02529	0.00204431
contig10495	Metalloreductase STEAP4	2.1946	4.80511e-05			contig43944	ATP-dependent RNA helicase DDX1	-2.03368	0.00276656
GN8XUQJ01A33BD	glutamate dehydrogenase	2.18863	0.00298551			contig40413	electron transfer flavoprotein subunit alpha, mitochondrial	-2.03562	0.0214349
GN8XUQJ01DPF9L	transmembrane protein 164, isoform CRA_c	2.18183	0.00177129			contig34681	dephospho-CoA kinase domain containing, isoform CRA_a	-2.03756	0.00292958
GN8XUQJ01DXMG1	TBC1 domain family member 2B isoform b	2.17811	0.000592131			GN8XUQJ01C618I	Mus musculus hect (homologous to the E6-AP (UBE3A) carboxyl terminus) domain an	-2.05439	0.00983357
GN8XUQJ02G2KXH	Homo sapiens estrogen-related receptor gamma (ESRRG) gene, complete cds	2.17767	0.00500852			GN8XUQJ02HVYTG	DEAD (Asp-Glu-Ala-Asp) box polypeptide 1	-2.05512	0.00109716
contig33290	Musculoskeletal embryonic nuclear protein 1	2.17621	0.000187936			contig29779	mitochondrial import inner membrane translocase subunit Tim8 B	-2.06022	0.00763093
contig24308	Bnip2 protein	2.17343	0.00154037			contig35509	isoamyl acetate-hydrolyzing esterase 1 homolog	-2.06242	0.0379429
GN8XUQJ01BH8I3	cholesterol 25-hydroxylase like 2	2.17215	0.00275851			contig38561	Cytochrome P450 20A1	-2.06259	0.0221983
GPBPVW401D1769	Chain A, Crystal Structure Of Human Rho Gtpase Activating Protein 15 (Arhgap15)	2.16387	0.00446694			contig20876	transmembrane protein 147	-2.0633	0.000858344
GN8XUQJ01ELKKS	transportin-2	2.16304	0.0013906			GPBPVW402IMLMK	Glutathione S-transferase Mu 3	-2.06632	0.00528003
GN8XUQJ01BUI0Y	Sperm-associated antigen 7	2.1613	0.0029972			GPBPVW401C3CKK	Caenorhabditis remanei CRE-NBET-1 protein (Cre-nbet-1) mRNA, complete cds	-2.07009	0.00612135
GPBPVW401BAB8T	conserved domain protein [gamma proteobacterium NOR5-3]	2.16106	0.0259289			contig24607	Sus scrofa vestigial-like 4 (VGLL4) mRNA, 3' UTR	-2.07281	0.0376201
contig39952	G-protein-coupled receptor GPR34 type 2	2.151	0.00546064			GPBPVW402JESOX	Echinoderm microtubule-associated protein-like 1	-2.07772	1.60448e-05
GN8XUQJ01DB9RY	toll-like receptor 9 isoform B	2.15077	0.000306732			contig32449	Vacuolar-sorting protein SNF8	-2.08285	0.000268358
GPBPVW402HDTDG	tripartite motif-containing 4, isoform CRA_d	2.14785	0.00148734			contig31577	Octanoyltransferase	-2.08689	0.0151236
contig39194	dapper homolog 1	2.14425	0.0163386			contig39639	Splicing factor arginine/serine-rich 11	-2.08911	0.00906982
GPBPVW402IHJI2	5'-nucleotidase, ecto (CD73)	2.14401	0.00842388			contig39527	nck-associated protein 1-like	-2.09092	0.00705967
GPBPVW402IUG1L	C-terminal binding protein 2	2.14184	0.00944868			contig27074	52 kDa repressor of the inhibitor of the protein kinase	-2.09874	0.000104037
GPBPVW402JSF6S	tetraspanin-31	2.13955	0.000174216			GN8XUQJ01CIWJI	NADH dehydrogenase [ubiquinone] iron-sulfur protein 6, mitochondrial [Danio rer	-2.10797	0.000586433
GPBPVW402IFKD4	Mouse major histocompatibility complex region containing the Q region of class	2.13682	0.000216378			contig35242	Lactoylglutathione lyase	-2.10995	0.00152403
contig09157	Transferrin	2.13612	0.00231118			contig35388	TTF1 protein [Homo sapiens] gb|AAI27671.1| TTF1 protein	-2.11151	0.00021061
GN8XUQJ02GXP4X	Ictalurus punctatus transferrin gene, complete cds	2.1298	0.00177006			contig36428	Peptidyl-prolyl cis-trans isomerase-like 3	-2.11528	0.00860944
GN8XUQJ01CGL9Y	UDP-GlcNAc:betaGal beta-1,3-N-acetylglucosaminyltransferase-like protein 1 [Dan	2.11901	0.0062242			contig26552	PAPD4 protein	-2.11613	0.0130373
GPBPVW402J34ES	Kryptolebias marmoratus dmrt1 mRNA, complete cds	2.11577	0.0161089			contig27548	leucine carboxyl methyltransferase 1	-2.11651	0.0439855
GPBPVW401BMYL9	Mus musculus transmembrane protein 135 (Tmem135), mRNA	2.11253	0.00721044			contig40701	Tbc1d8b protein	-2.11653	0.0124
GPBPVW402F7TV6	E3 ubiquitin-protein ligase SMURF1	2.10787	0.000461663			contig38701	acyltransferase 3 [Eubacterium limosum KIST612]	-2.11986	0.000942696
GPBPVW402I9OII	Anguilla japonica hdlbp mRNA for high density lipoprotein-binding protein vigil	2.10373	0.0027741			GPBPVW401DU8MF	serine/threonine-protein kinase mTOR	-2.12797	0.00300101
GPBPVW401BOQKE	Danio rerio polymerase (RNA) II (DNA directed) polypeptide B (polr2b), mRNA	2.10368	0.00640835			contig23352	Mediator of RNA polymerase II transcription subunit 30	-2.13108	0.00298797
GPBPVW402F8461	Salmo salar Mef2C-like protein mRNA, partial cds	2.10073	0.000676861			GN8XUQJ02H6V27	Cyclin-dependent kinase 2-associated protein 2	-2.13498	0.00623913
GPBPVW401DUXS6	FAM76B	2.10044	0.00505653			GPBPVW402HEB40	26S proteasome non-ATPase regulatory subunit 4	-2.13517	0.0187728
GPBPVW401ATDKR	intersectin-like	2.09965	8.13943e-05			GPBPVW401CKSO0	Mus musculus ubinuclein 1 (Ubn1), mRNA	-2.1374	0.00203007
contig33277	1-acyl-sn-glycerol-3-phosphate acyltransferase alpha	2.09032	0.0019604			contig27678	U11/U12 small nuclear ribonucleoprotein 25 kDa protein	-2.14258	0.00420863
contig20297	growth arrest and DNA-damage-inducible protein gadd45 beta [Ictalurus punctatus	2.08706	0.00100133			contig33728	general transcription factor IIH, polypeptide 3	-2.14299	0.00118054
GPBPVW402FJK2O	Eptatretus stoutii nonfunctional variable lymphocyte receptor B (VLRB) gene, co	2.0763	0.0149953			contig40094	Replication protein A 32 kDa subunit	-2.14313	0.00497835
GN8XUQJ02J5ZV8	Mfge8l protein	2.07416	0.0019712			GPBPVW401ALZVH	Probable O-sialoglycoprotein endopeptidase 2	-2.14831	0.0263804
GN8XUQJ01EV652	UBX domain-containing protein 2	2.07346	0.00162594			contig26633	mucolipin-2	-2.15067	0.00327637
GN8XUQJ01CX5MH	Oncorhynchus mykiss macrophage colony-stimulating factor receptor (m-csfr), mRN	2.06941	0.000166643			contig31254	phosphatidylinositol glycan, class B variant	-2.15643	0.00157969
GPBPVW401BN9H1	protein tyrosine phosphatase, receptor type, D	2.06767	0.0157635			GPBPVW401EHOTH	prenyl protein peptidase RCE1 [Xenopus (Silurana) tropicalis] gb|AAI70768.1| RC	-2.16353	0.0301533
GN8XUQJ02IP9UJ	heterogeneous nuclear ribonucleoprotein Q	2.0643	0.00240841			contig40301	39S ribosomal protein L30, mitochondrial precursor	-2.1691	0.0010693
GPBPVW401BKO3J	Arpc1b protein	2.06256	0.0044998			contig18730	Neighbor of COX4	-2.17179	0.00773237
GN8XUQJ01DQCLY	Danio rerio CTD (carboxy-terminal domain, RNA polymerase II, polypeptide A) pho	2.06183	0.00105043			contig34872	HLA-B associated transcript 3, isoform CRA_d	-2.18434	0.00234901
GN8XUQJ02HWSQP	transmembrane protein 30A	2.05938	0.0477115			GN8XUQJ02G1L22	Salmo salar retinoic acid receptor gamma b (Rargb) gene, partial cds; and homeo	-2.1848	0.00491735
GN8XUQJ02FJQ9V	lysosomal-trafficking regulator	2.05664	0.0105534			GPBPVW401EXLDY	deoxyribonuclease tatdn3	-2.19083	0.0159958
GPBPVW401B65NP	Danio rerio YY1 transcription factor a (yy1a), mRNA gb|AF389345.1| Danio rerio	2.05277	0.037615			contig30783	cysteine conjugate-beta lyase; cytoplasmic (glutamine transaminase K, kyneureni	-2.19172	0.0168292
GPBPVW402F0UJH	FAM123A protein	2.0498	0.0128662			GN8XUQJ01A6JHL	Mus musculus genetic suppressor element 1 (Gse1), transcript variant 3, mRNA	-2.19268	0.0183731
contig40911	Prostaglandin E2 receptor EP4 subtype	2.0434	0.000379366			GPBPVW401ASNSD	Rhesus Macaque BAC CH250-102I21 () complete sequence	-2.19601	0.0101893
GPBPVW402FO108	Danio rerio forkhead box P1b (foxp1b), mRNA gb|DQ333303.2| Danio rerio forkhead	2.04309	0.00915748			contig30893	COP9 complex subunit 2	-2.1974	0.00764002
contig41669	sorting and assembly machinery component 50 homolog	2.04309	0.00208758			contig30860	glycosyltransferase 8 domain-containing protein 1	-2.19893	0.00485951
GN8XUQJ01BNI27	Amblyomma scutatum calreticulin gene, complete cds	2.03462	0.0375546			contig33338	BTBD1 protein	-2.20203	0.000132764
GN8XUQJ02GAF8P	leucine aminopeptidase 1	2.02976	0.00476372			contig38123	Signal peptidase complex subunit 3	-2.20507	0.000531014
GN8XUQJ02H3LQ4	Mus musculus sclerostin (Sost) gene, complete cds; and Meox1 gene, partial sequ	2.02097	0.000336142			contig27003	Tetratricopeptide repeat protein 32	-2.20757	0.0172911
GN8XUQJ02IBYDH	Gallus gallus dual-specificity tyrosine-(Y)-phosphorylation regulated kinase 1A	2.02059	0.000121124			contig38909	phosphorylase kinase, beta	-2.20936	0.0023311
GPBPVW401DJNP8	Mus musculus GARI-L3 mRNA for Golgi-associated Rab2B interactor-like 3, complet	2.01514	0.00325766			contig26445	NADH dehydrogenase 1 beta subcomplex subunit 6	-2.21025	0.000178946
contig41911	Fugu rubripes ghrhr gene for growth hormone releasing hormone-like peptide rece	2.01417	0.000916206			contig44180	Golgi autoantigen, golgin subfamily a, 5	-2.21169	0.0147962
GPBPVW402GBDOG	Homo sapiens eukaryotic translation initiation factor 2, subunit 1 alpha, 35kDa	2.01349	0.00637914			contig34242	Co-chaperone protein HscB, mitochondrial precursor	-2.21394	0.00428116
contig37582	Danio rerio LIM domain only 4b (lmo4b), mRNA gb|AF398515.1| Danio rerio LIM-onl	2.00617	0.00189919			contig30997	apaf1-interacting protein-like protein	-2.21512	0.0315442
GPBPVW401DKEUW	tRNA selenocysteine 1-associated protein 1-like	2.00299	0.00492563			contig34776	ATP synthase subunit gamma, mitochondrial	-2.2178	0.00292197
contig34401	Alpha-N-acetylgalactosaminidase	2.00139	2.65512e-05			contig27625	Adenylate kinase isoenzyme 2, mitochondrial	-2.22096	0.00195385
GN8XUQJ01EU3QZ	eukaryotic translation termination factor 1-like	2.00045	0.00170332			contig40976	NADH dehydrogenase 1 alpha subcomplex subunit 5	-2.22752	0.00686787
contig37836	Sebastes schlegelii pseudo-SsLCE pseudogene for hatching enzyme	1.99687	5.69332e-05			contig27933	ribulose-phosphate 3-epimerase	-2.23235	0.00408073
contig11298	fibrinogen gamma chain	1.99569	0.0461155			contig34596	Coiled-coil-helix-coiled-coil-helix domain-containing protein 7	-2.23698	0.00549549
contig22868	Catechol-O-methyltransferase domain-containing protein 1	1.9947	0.00058881			contig26418	porimin	-2.23791	0.000279224
GPBPVW402HN4GU	cyclin-dependent kinase 5, isoform CRA_a	1.99365	0.00704346			contig32731	SBP2 protein	-2.24107	0.000304508
GN8XUQJ02GGGSU	Mus musculus THAP domain containing, apoptosis associated protein 1 (Thap1), mR	1.98822	0.00261991			contig33817	Xenopus (Silurana) tropicalis small nuclear RNA activating complex, polypeptide	-2.24478	0.00020785
GPBPVW401B1Z9X	enolase-phosphatase E1	1.98148	0.00571026			GN8XUQJ02JFDGS	Sirtuin 2 (silent mating type information regulation 2, homolog) 2 (S. cerevisi	-2.26094	0.005776
contig24671	Hypoxanthine-guanine phosphoribosyltransferase	1.98044	0.00200397			contig29972	Isovaleryl-CoA dehydrogenase, mitochondrial precursor	-2.26939	0.00358996
GPBPVW401DNNFQ	Theragra chalcogramma aspolin2 mRNA for aspartic acid-rich protein aspolin2, co	1.97496	0.00841826			contig38870	ruvB-like 2	-2.26941	0.00242159
GN8XUQJ02JYTOE	Serine/threonine-protein kinase 17A	1.96827	0.00145585			contig31856	sorting nexin-6 [Danio rerio] gb|AAH96497.1| Sorting nexin 6	-2.27209	0.00170454
contig37958	Triakis scyllium adrenomedullin 1 (AM1) mRNA, complete cds	1.96649	0.00182491			GN8XUQJ01BPT06	FK506 binding protein 12-rapamycin associated protein 1	-2.27644	0.000851841
GN8XUQJ01COD4X	Homo sapiens dedicator of cytokinesis 3 (DOCK3), mRNA	1.96293	0.00153981			GN8XUQJ01BWO38	muscleblind-like 2 [Xenopus (Silurana) tropicalis]	-2.28244	0.00277648
GPBPVW402FKUVE	acyl-coenzyme A thioesterase 8	1.95908	0.000297575			GN8XUQJ02HPAZ2	rap guanine nucleotide exchange factor 4	-2.28659	0.043545
contig26890	Anguilla japonica RLN2 gene for relaxin 2 precursor, complete cds	1.95875	0.00122114			GN8XUQJ02IGVCM	ATP synthase, H+ transporting, mitochondrial F1 complex, gamma polypeptide 1 [D	-2.28804	0.00807079
contig36528	melanoma differentiation associated gene 5	1.95643	0.015239			GPBPVW401BIKLA	Rattus norvegicus intraflagellar transport 57 homolog (Chlamydomonas) (Ift57),	-2.29372	0.00251061
GN8XUQJ01E5V5U	nuclear factor erythroid derived 2-like protein 1	1.95364	0.000251159			contig38564	NADH dehydrogenase 1 beta subcomplex subunit 10	-2.29531	0.0146703
GN8XUQJ01CR5A3	schnurri 2	1.95007	8.16467e-05			contig09903	BET1 homolog	-2.30081	0.00157689
GPBPVW402F29C7	histidine decarboxylase	1.94684	0.000345455			contig35277	Psma6a protein	-2.3097	0.000267299
contig34439	serine/threonine-protein kinase Sgk3	1.93665	0.0293969			contig44164	Phosphatidylinositol glycan anchor biosynthesis, class M	-2.31014	0.000280121
contig00949	Oncorhynchus mykiss genes, MHC class I b region, complete cds	1.93125	0.0261459			GN8XUQJ01DK6QA	serologically defined colon cancer antigen 10	-2.31766	0.002454
contig36006	multidrug resistance associated protein 2	1.92985	0.00472909			contig31421	F1 ATP synthase beta subunit	-2.31805	0.000579849
contig24026	RNA methyltransferase NOL1	1.92861	0.0150942			contig27932	ribulose-phosphate 3-epimerase	-2.3207	0.010201
GPBPVW402J0DR8	squalene monooxygenase	1.92767	0.0030086			contig35542	peroxisome biogenesis factor 10	-2.32076	0.00870138
GN8XUQJ02JV7Z5	DEAH (Asp-Glu-Ala-His) box polypeptide 29, isoform CRA_b	1.9237	0.0161478			contig34622	Peroxiredoxin-1	-2.32081	0.0396716
contig34943	adenosine kinase [Danio rerio] gb|AAH63961.1| Adenosine kinase a	1.92158	0.00421686			contig42806	pentatricopeptide repeat-containing protein 3, mitochondrial [Rattus norvegicus	-2.32093	0.00123652
GPBPVW401D3J8X	Atp7a protein	1.91722	0.000199118			contig29990	peptidyl-prolyl cis-trans isomerase H	-2.3214	0.0387853
contig26041	citrate transporter precursor	1.91022	0.0319768			contig39643	DKFZp761C10121	-2.32256	0.00164931
contig29535	Inosine triphosphate pyrophosphatase	1.90927	0.00269202			contig34220	cytosolic nonspecific dipeptidase	-2.32264	0.00457342
contig39250	cell division cycle associated 7 [Xenopus (Silurana) tropicalis]	1.90604	0.00577362			contig30819	Mitochondrial 39S ribosomal protein L27	-2.32341	0.00475802
contig30473	Vacuolar ATP synthase subunit G 1	1.90511	3.26999e-05			GN8XUQJ01CFK6W	hydroxysteroid dehydrogenase-like protein 2	-2.33757	0.000442493
GPBPVW402HPO15	AT rich interactive domain 2 (ARID, RFX-like), isoform CRA_b	1.89939	0.00492189			GN8XUQJ01BE27J	Mitogen-activated protein kinase kinase kinase 4	-2.33897	0.000773142
GN8XUQJ02FPJJS	cell division protein kinase 9	1.89924	0.00513131			contig31093	dymeclin	-2.34185	0.0060647
GN8XUQJ02FYE0L	F-box only protein 37	1.8986	0.000378253			contig30822	Coiled-coil domain-containing protein 25	-2.34344	0.00224
GN8XUQJ01BPO2Z	Rattus norvegicus ubiquitin specific peptidase 12 (Usp12), mRNA emb|FN557299.1|	1.89192	0.0172065			contig32911	NADH dehydrogenase 1 alpha subcomplex subunit 10, mitochondrial precursor [Osme	-2.35744	0.00258854
GN8XUQJ01DHCD6	ADP-ribosylation factor-like protein 8B	1.88572	0.0493906			GN8XUQJ02HU5ZG	Transmembrane protein 39B	-2.36426	0.00167827
GN8XUQJ02GRLIA	Translocon-associated protein subunit alpha	1.88553	0.000826224			contig38352	mitochondrial 39S ribosomal protein l13	-2.3679	0.00316825
GN8XUQJ02FSALJ	egl nine 1 protein	1.87819	0.00025873			GPBPVW402IESGF	Staphylococcal nuclease domain-containing protein 1	-2.3684	0.000399673
contig25225	Cytosolic sulfotransferase 3	1.87199	0.0333359			GPBPVW401C9YKH	Xaa-Pro aminopeptidase 1	-2.37137	0.020424
contig39184	tetraspanin 33, isoform CRA_c	1.86421	0.00584997			contig36462	DNA primase small subunit	-2.37907	0.00387408
contig34058	Danio rerio expressed sequence CN833218 (gb:cn833218), mRNA	1.8535	0.00129693			contig28688	Glycerol-3-phosphate dehydrogenase, cytoplasmic	-2.38223	0.0104682
GPBPVW402HGFOW	Snw1 protein	1.8502	0.0285971			contig39175	Homo sapiens mastermind-like 3 (Drosophila) (MAML3), mRNA	-2.39121	0.0185364
contig37676	Lysosome-associated membrane glycoprotein 2 precursor	1.84761	0.0290512			GPBPVW401CQV1Y	Xrcc5 protein	-2.39284	0.00179926
GPBPVW401D2DNV	ATP-dependent RNA helicase DDX24	1.8445	0.0269419			contig35410	fibroblast growth factor (acidic) intracellular binding protein	-2.39556	0.000550866
GPBPVW402IQUDH	Sphoeroides nephelus alpha globin gene cluster, complete sequence	1.83962	0.00231237			contig37185	Epinephelus coioides arginine/serine-rich 7 splicing factor mRNA, partial cds	-2.40648	0.00376281
contig39032	Danio rerio proline/glutamine rich splicing factor mRNA, complete cds	1.83721	0.00050394			contig34137	Reticulocalbin-2 precursor	-2.408	0.0323851
GPBPVW401C12VO	Scnm1 protein	1.83276	0.0351905			GPBPVW402IA0AF	Ptcd3 protein	-2.41186	0.0110309
GN8XUQJ01EAD2X	dnaJ homolog subfamily C member 7	1.8314	0.00010684			contig26662	ER lumen protein retaining receptor 2	-2.42116	0.0334297
contig17026	Endonuclease domain-containing 1 protein precursor	1.83035	0.00230678			contig27165	actin-related protein 3-feb complex subunit 1a	-2.42295	0.00495189
contig29510	Psmd11a protein	1.82124	0.00146614			contig30193	Polyadenylate-binding protein 2	-2.42494	0.00526246
contig31498	cystinosin	1.81885	1.39865e-05			contig36166	Danio rerio TAF1 RNA polymerase II, TATA box binding protein (TBP)-associated f	-2.42667	2.56436e-05
GPBPVW402G17YR	signal transducer and activator of transcription 3	1.81391	0.0219761			contig30405	THUMP domain-containing protein 3	-2.42762	0.00659361
GN8XUQJ01C5P9B	eukaryotic translation initiation factor 2, subunit 1 alpha, isoform CRA_a [Rat	1.81378	0.00822409			contig35568	tRNA-dihydrouridine synthase 3-like	-2.43513	0.00371051
GPBPVW401CEBDO	component of oligomeric golgi complex 7	1.81372	0.00827591			contig26032	ACP1 protein	-2.4387	0.000295643
GPBPVW401EF7YE	Papio anubis EH-domain containing 1 (EHD1), mRNA	1.81255	0.00451212			GN8XUQJ02GMI0W	Transmembrane protein 177	-2.44398	0.00147414
contig23146	Bos taurus adaptor-related protein complex 1, mu 1 subunit (AP1M1), mRNA	1.80936	0.00439986			contig35532	3',5'-cyclic-AMP phosphodiesterase (EC 3.1.4.-) - human (fragment)	-2.45142	0.03784
contig35575	Them4 protein	1.80839	7.92938e-05			contig27004	Tetratricopeptide repeat protein 32	-2.45835	0.0373975
contig33686	Ubr3 protein	1.80821	0.0472777			contig16581	radical S-adenosyl methionine domain-containing protein 2	-2.4683	0.00265708
GPBPVW402G17M2	Adenosine A2b receptor	1.8067	0.00278142			contig24337	Ubiquitin thioesterase OTUB2	-2.46869	0.00595638
GN8XUQJ02ILIZ6	HSPC130	1.8043	9.12592e-05			contig31712	Ubiquitin-conjugating enzyme E2 D2	-2.47049	0.00831132
GPBPVW401E4UEC	Tetraodon fluviatilis transcription factor snf5 (SNF5PF) gene, complete cds	1.79757	0.00637402			contig31836	Lman1 protein	-2.47512	0.00397133
contig17714	interferon regulatory factor 3	1.79227	0.0269386			contig35567	RNA-binding protein 40	-2.48108	0.00141409
GN8XUQJ01DEYBU	Cathepsin S precursor	1.78576	0.0240893			contig39597	Vps33b protein	-2.48776	9.70255e-05
contig31916	Adenylyl cyclase-associated protein 1	1.78435	0.00307544			contig26595	phospholipase A2, group VII (platelet-activating factor acetylhydrolase, plasma	-2.48825	0.00202673
GPBPVW402GT0XR	Chlamydomonas reinhardtii NAD+ synthase (NS) gene, complete cds	1.78164	0.0046608			contig27767	transport-associated protein	-2.50066	0.00840648
GN8XUQJ02FNWK9	exocyst complex component 6	1.78037	0.0155237			GPBPVW402HHK6Q	Rattus norvegicus MAK10 homolog, amino-acid N-acetyltransferase subunit, (S. ce	-2.50118	0.0391717
GN8XUQJ02G2RKD	Chain A, Human Sahh-Like Domain Of Human Adenosylhomocysteinase 3 pdb|3GVP|B Ch	1.77981	0.00204729			contig37886	NADH dehydrogenase 1 beta subcomplex subunit 5, mitochondrial precursor [Oncorh	-2.50143	0.00157088
GPBPVW402H94F3	enpp2 protein [Xenopus (Silurana) tropicalis]	1.76981	0.00111986			contig29897	Serum paraoxonase/arylesterase 2	-2.50257	0.0261303
GN8XUQJ02HVJK3	Spindlin-1	1.75463	0.000912807			contig33408	ETHE1 protein, mitochondrial precursor	-2.50591	0.000767114
contig26910	Minor histocompatibility antigen H13	1.74381	0.0372468			GPBPVW402HOBNH	Mus musculus methyl-CpG binding domain protein 5 (Mbd5), mRNA	-2.50988	0.00604959
contig15009	Acyl-protein thioesterase 2	1.73942	0.00329987			GN8XUQJ01DVRHL	Exosome complex exonuclease RRP44	-2.51416	0.00071519
GPBPVW402H88RI	Ras-related protein Rab-7a	1.73925	4.50555e-05			GN8XUQJ02H77D3	Male-enhanced antigen 1	-2.51922	0.0205615
GN8XUQJ01D07UC	Salmo salar neurogranin, TIP41-like protein (TIP41), MHC class II antigen beta	1.73866	0.00128554			GN8XUQJ02FW8U1	Bos taurus N(alpha)-acetyltransferase 35, NatC auxiliary subunit (NAA35), mRNA	-2.52054	0.0446363
GPBPVW402IKTHJ	V-rel reticuloendotheliosis viral oncogene homolog A	1.73811	0.00010828			contig23448	Homo sapiens protein phosphatase 2, regulatory subunit B', gamma (PPP2R5C), tra	-2.52108	0.00672712
GPBPVW401BFOTC	Rnu3ip2 protein	1.71225	0.00193208			contig39425	Takifugu rubripes frRHCE, frSMP1, frNPD014, and frP29 genes, complete sequence;	-2.52251	0.0172376
GN8XUQJ01B4YTC	Epinephelus awoara defender against cell death 1 mRNA, complete cds	1.71094	0.0160917			GPBPVW401DFV6K	Probable palmitoyltransferase ZDHHC6	-2.5297	0.000323528
GN8XUQJ01AX9UD	glycerol-3-phosphate acyltransferase, mitochondrial, isoform CRA_c [Homo sapien	1.71046	9.65324e-05			contig34227	hexosaminidase domain-containing protein	-2.53183	0.000605406
GPBPVW402I3F0T	Membrane-spanning 4-domains subfamily A member 12	1.71009	0.00034009			contig35235	2-oxoglutarate and iron-dependent oxygenase domain-containing protein 1 isoform	-2.53707	0.0213408
contig29780	skin mucus antibacterial l-amino acid oxidase	1.70317	0.0219729			GN8XUQJ02HZSGI	NipSnap homolog 3A	-2.54632	0.023157
GN8XUQJ02IISU3	transcriptional repressor protein YY1	1.69359	0.00677923			contig32387	aminomethyltransferase	-2.54838	0.000194116
GPBPVW401EDXCC	RNA-binding protein 26	1.68904	0.0027663			GPBPVW401CRC8E	Dictyostelium discoideum AX4 histidine kinase (dhkE) mRNA, complete cds	-2.5508	0.00364979
GN8XUQJ02G7QC5	arsenite-translocating ATPase	1.68219	0.00202482			GN8XUQJ01DO884	FRG1	-2.55236	0.0164948
GN8XUQJ01AVXE2	Gallus gallus ras homolog gene family, member C (RHOC), mRNA gb|AF098514.1|AF09	1.6775	0.00353729			contig24267	von Willebrand factor A domain containing 5A	-2.55941	0.00463709
contig22701	nostrin	1.674	0.00165653			GN8XUQJ01AXSIJ	Ubiquinone biosynthesis protein COQ7 homolog	-2.56135	0.0204299
GPBPVW401ED75T	PHS1	1.66142	0.000695718			GN8XUQJ01A0IKL	Solute carrier family 22 member 4	-2.56657	0.0412744
GN8XUQJ01EH3NM	2-amino-3-ketobutyrate coenzyme A ligase, mitochondrial	1.65177	0.000252884			contig34922	CutA homolog precursor	-2.57125	0.0114965
GN8XUQJ01CVS39	RING finger protein 170	1.64722	0.0170782			contig32157	det1- and ddb1-associated protein 1	-2.58037	0.000134651
GPBPVW402JF65G	microtubule-associated protein 1b	1.647	8.08871e-06			contig41058	Cherp protein	-2.58159	3.12182e-05
GPBPVW402HW1F3	eukaryotic translation initiation factor 2, subunit 1 alpha	1.64414	0.00234907			contig35661	ATP synthase subunit b, mitochondrial precursor	-2.58508	0.0018041
GN8XUQJ02GQXEO	Bos taurus thyroid hormone receptor interactor 12 (TRIP12), mRNA	1.59599	0.00106643			GPBPVW402IKK3K	motile sperm domain-containing protein 2	-2.58699	0.00286793
GN8XUQJ01EM0TU	Target of EGR1 protein 1	1.59432	0.00223488			contig31203	Cathepsin Z precursor	-2.59081	0.0060934
GN8XUQJ02FZQO0	HEAT repeat containing 1	1.58218	0.000103662			contig23405	Arylamine N-acetyltransferase, pineal gland isozyme NAT-10	-2.59147	0.000224157
contig32014	ubiquitin conjugating enzyme E2A	1.58161	8.88418e-05			contig35651	Talaromyces stipitatus ATCC 10500 arginine rich protein, mRNA	-2.5924	0.0284855
GN8XUQJ02GR13O	ATP-dependent metalloprotease YME1L1	1.57838	1.38946e-05			contig36080	Apoptosis-associated speck-like protein containing a CARD	-2.60113	0.0126917
contig45332	activating signal cointegrator 1 complex subunit 3-like 1	1.56683	0.00223313			contig35711	Probable mitochondrial ribosomal protein S10	-2.60378	0.0117718
contig10553	60S ribosomal protein L36a	1.56382	0.000334098			contig24159	FAM36A	-2.60966	0.000705552
contig31376	bcl2-associated X protein, a	1.5548	0.000101864			contig35019	Peroxisome assembly protein 26	-2.61986	0.00770311
contig18220	Extracellular superoxide dismutase	1.55225	0.0190308			contig31941	Mus musculus lysine (K)-specific demethylase 4A (Kdm4a), transcript variant 1,	-2.63905	0.00142572
contig14414	Interferon-induced 35 kDa protein homolog	1.54293	0.0269383			contig32120	Mus musculus chromodomain helicase DNA binding protein 9 (Chd9), mRNA	-2.63924	0.0249549
GPBPVW401D6J69	RIO kinase 2 (yeast)	1.52681	0.000440118			GN8XUQJ01CWQI4	G1 to S phase transition 1	-2.64616	0.000436883
GPBPVW401EDVKV	Mus musculus Sin3A associated protein (Sap130), mRNA	1.52118	0.00855787			GN8XUQJ02IRSFS	malate dehydrogenase 1a, NAD (soluble)	-2.64852	0.0100224
contig32340	GTP-binding protein SAR1a	1.51843	0.000576885			GPBPVW401EI6PH	acyl-Coenzyme A dehydrogenase, C-4 to C-12 straight chain	-2.64964	0.0492087
GPBPVW402H3MBY	Motile sperm domain-containing protein 2	1.51688	3.803e-07			contig41648	L-seryl-tRNASec kinase	-2.65085	0.00356776
GN8XUQJ02GS2NZ	Pleckstrin homology domain-containing family B member 2	1.51174	9.60035e-05			contig31861	Spermine synthase	-2.65196	0.0239265
contig34903	microsomal epoxide hydrolase	1.4887	0.000315117			contig34951	PCI domain-containing protein 2	-2.65902	0.000179489
contig22901	septin 6	1.48002	0.000538052			contig36408	Homo sapiens MYST histone acetyltransferase (monocytic leukemia) 4 (MYST4), mRN	-2.66118	0.0051515
GPBPVW402IJF3V	Coiled-coil domain-containing protein 22	1.46597	0.000200729			contig30936	CCDC32	-2.66338	0.014316
contig23427	protein arginine N-methyltransferase 1	1.46187	0.0143148			contig32834	WD repeat-containing protein 82	-2.67257	0.000139159
GPBPVW401DZC1C	Acetyl-CoA acetyltransferase, mitochondrial precursor	1.45871	0.000169847			contig28763	nei endonuclease VIII-like 1	-2.67639	0.0020429
contig26604	Cyclin-dependent kinase inhibitor 1B	1.41888	4.18609e-06			contig44666	Sb:cb283 protein	-2.68019	0.00711829
contig41448	RCC2 homolog	1.41615	0.00297528			contig22831	Serologically defined colon cancer antigen 10	-2.68034	0.00839705
contig39945	Ubiquitin-conjugating enzyme E2 G1	1.39982	0.000141425			contig35919	39S ribosomal protein L12, mitochondrial precursor	-2.68211	0.0143984
contig29087	Ubiquitin-conjugating enzyme E2 variant 1	-1.23206	0.00856526			GPBPVW401DJKEU	39S ribosomal protein L39, mitochondrial	-2.6907	0.00904772
GN8XUQJ02I4OH3	Chain A, Crystal Structure Of The Human Rhoc-Gdp Complex pdb|2GCO|B Chain B, Cr	-1.24875	0.000139566			contig30224	proteasome subunit alpha type-4	-2.69808	0.000969062
contig28002	Tubulin alpha-1 chain	-1.28351	0.000410671			contig32088	Mus musculus dexamethasone-induced transcript (Dexi), mRNA	-2.70253	0.00597942
GPBPVW401BQ97Z	G10-like protein	-1.3499	0.0421783			GPBPVW402HC43U	methylcrotonoyl-CoA carboxylase beta chain, mitochondrial	-2.70623	3.28481e-05
GN8XUQJ01ADBCY	Xenopus laevis histone gene cluster XlH3-A with genes H1A, H2B, H3 and H4	-1.35401	0.0038119			GN8XUQJ02FJ8NT	brain protein 44-like protein	-2.71314	0.00165839
GN8XUQJ01D4UDY	Xenopus laevis skp1 mRNA, complete sequence	-1.35781	0.000210295			GN8XUQJ01BLDJL	Histone deacetylase 1	-2.71383	0.000188686
contig32747	Sjoegren syndrome/scleroderma autoantigen 1 homolog	-1.36351	0.000187765			GN8XUQJ02FZ3MT	Thioredoxin	-2.73077	0.00221185
contig24259	Serine/threonine-protein kinase TAO3	-1.36705	0.0172388			contig28343	phosphomevalonate kinase, isoform CRA_a	-2.73285	0.0129931
contig31643	Adaptor-related protein complex 3, mu 1 subunit	-1.36912	0.00260108			contig34206	HSPC167	-2.73612	0.00783607
contig30653	ribosomal protein S15a, isoform CRA_b	-1.37462	0.00241594			contig32206	Transmembrane protein 128	-2.74291	0.00789428
contig33122	toll-interleukine I receptor interacting protein	-1.3795	0.00719636			contig25943	medium-chain specific acyl-CoA dehydrogenase, mitochondrial	-2.7495	0.0125361
GN8XUQJ02IZUXZ	Thunnus obesus cytochrome c oxidase subunit IV isoform 1 precursor (COX IV-1) m	-1.38011	0.00521961			contig30011	UXT	-2.76146	0.045499
contig32773	Pyridoxal phosphate phosphatase PHOSPHO2	-1.38821	0.0144168			contig19941	MIT domain-containing protein 1	-2.76156	0.00120439
contig43316	Danio rerio cullin 3a (cul3a), mRNA gb|AY423034.1| Danio rerio cullin 3 (CUL3)	-1.39127	0.00489576			contig35119	Solute carrier family 30 (zinc transporter), member 5	-2.76805	0.00149771
contig30650	Transcription initiation factor TFIID subunit 13	-1.39421	0.00648637			GPBPVW402H04TG	Oncorhynchus mykiss GATA-binding protein 3 (gata3), mRNA emb|FM863826.1| Oncorh	-2.76856	0.0404406
contig45244	Astatotilapia burtoni heterogeneous nuclear ribonucleoprotein G mRNA, complete	-1.39612	0.000379668			contig17555	COMM domain-containing protein 3	-2.77252	5.22656e-05
contig30945	ATP-dependent RNA helicase DDX19B	-1.40384	0.0324645			contig36088	poly(A) polymerase alpha-B	-2.77455	0.00290223
contig43349	Xenopus laevis matrix metallopeptidase 20 (mmp20), mRNA gb|DQ885892.1| Xenopus	-1.40674	5.79927e-05			contig32550	Macaca mulatta serine/arginine-rich splicing factor 1 (SRSF1), mRNA	-2.77795	0.030028
contig31347	SET and MYND domain containing 2, isoform CRA_a	-1.4092	0.00590996			contig35787	phenazine biosynthesis-like domain-containing protein 2	-2.78112	0.0239048
contig24071	F-box only protein 9	-1.40967	0.00847759			GPBPVW402F2FA8	STIP1 homology and U-box containing protein 1, E3 ubiquitin protein ligase [Xen	-2.78591	0.00234238
contig22186	60S ribosomal protein L19	-1.42249	0.0039879			GN8XUQJ02G35OV	Malate dehydrogenase, cytoplasmic	-2.80264	0.00922917
contig30878	DEK oncogene	-1.42284	0.000146208			contig33610	NEDD8-activating enzyme E1 catalytic subunit	-2.81656	2.53361e-06
contig24462	heat shock factor binding protein 1	-1.42357	0.00586422			contig39405	NADH dehydrogenase 1 beta subcomplex subunit 7	-2.83333	7.88734e-06
contig35639	Histone acetyltransferase MYST2	-1.42389	0.00344436			GPBPVW401EZTQ7	myelin expression factor 2	-2.84276	0.000496718
contig27644	casein kinase 2 alpha subunit	-1.43232	0.00179438			contig41602	Acylphosphatase-1	-2.84719	0.00746673
contig35543	Proteasome subunit alpha type-6	-1.43482	0.0334434			contig30279	Transmembrane protein 59 precursor	-2.8514	0.000387964
contig24767	syntaxin 4	-1.43929	2.82881e-06			contig30950	tumor susceptibility gene 101, isoform CRA_c	-2.85497	0.000216382
contig34270	Protein-L-isoaspartateD-aspartate O-methyltransferase	-1.4406	0.00288185			contig24489	Dynein light chain Tctex-type 1	-2.87058	0.00166457
contig30457	U4/U6.U5 tri-snRNP-associated protein 3	-1.4417	0.00365383			contig33779	Hcfc1a protein	-2.87159	0.00191609
contig32391	high-mobility group box 1	-1.44412	2.70486e-06			contig31634	Taeniopygia guttata fragile X mental retardation 1 (FMR1), mRNA gb|EU555184.1|	-2.87277	0.00130956
contig42555	dnaJ homolog subfamily C member 21	-1.44667	0.00133173			contig29994	Methyltransferase-like protein 5	-2.87488	0.00178541
contig18874	dcn1-like protein 5	-1.448	0.00101562			GPBPVW402GMWUN	Galactonate dehydratase	-2.89178	0.049897
contig30274	BUD31 homolog	-1.44922	0.00124961			GPBPVW401CSDOY	Chain A, Crystal Structure Of The Wd Repeat-Containing Protein 61 pdb|3OW8|B Ch	-2.89184	0.000439907
contig36821	39S ribosomal protein L35, mitochondrial precursor	-1.45115	0.000740895			contig28860	Dgcr8 protein	-2.90785	0.000430911
contig36416	THO complex subunit 7 homolog	-1.45703	0.00489899			contig36189	coenzyme Q6 homolog, monooxygenase [Xenopus (Silurana) tropicalis] gb|AAH76897.	-2.91299	7.93857e-05
contig34799	RAD21 homolog	-1.45726	0.000101979			contig34033	Oryctolagus cuniculus sarcolemmal associated protein-3 (SLAP), mRNA	-2.91804	0.00653947
contig29933	tropomyosin2	-1.45748	0.0131817			GN8XUQJ01CD6S4	Terfa protein	-2.94183	0.0182804
GN8XUQJ01DQYTP	ribosomal protein L19	-1.46702	0.00921065			contig42820	Mus musculus nuclear receptor subfamily 1, group H, member 3 (Nr1h3) gene, comp	-2.94185	0.00166004
GN8XUQJ02GTZ5E	growth factor receptor-bound protein 2	-1.46893	0.000490253			GPBPVW401D7XJV	Anguilla anguilla Pi-class glutathione S-trasferase mRNA, complete cds	-2.95657	0.0323403
contig42898	Homo sapiens bromodomain containing 9 (BRD9), transcript variant 2, mRNA	-1.47166	2.83638e-06			contig32989	cAMP-responsive element-binding protein 3-like protein 4	-2.96463	0.0191266
contig36822	Dolichyl-diphosphooligosaccharide--protein glycosyltransferase subunit STT3A [S	-1.47901	0.029764			contig34699	pirin	-2.96798	0.00183697
GPBPVW401BHE6F	seryl-tRNA synthetase	-1.47906	0.00145359			GN8XUQJ01DTJFE	WD repeat protein 61	-2.96877	0.00134563
contig40429	60S ribosomal protein l24	-1.48	0.00516987			contig36957	28S ribosomal protein S11, mitochondrial precursor	-2.97017	6.70997e-05
contig32526	Rattus norvegicus AT rich interactive domain 4A (Rbp1 like) (Arid4a), mRNA	-1.48141	0.0142568			contig33926	Homo sapiens CCR4-NOT transcription complex, subunit 2 (CNOT2), mRNA	-2.97388	0.000490975
contig19133	Transcription elongation factor 1 homolog	-1.48172	0.00321288			GPBPVW402HYIQN	Cytochrome c oxidase subunit 5B, mitochondrial precursor	-2.98997	0.00129779
contig30781	ariadne homolog, ubiquitin-conjugating enzyme E2 binding protein, 1 like [Danio	-1.48268	0.00131727			contig36303	Danio rerio DiGeorge syndrome critical region gene 8 (dgcr8), mRNA	-2.99163	0.000498913
contig38452	Aspergillus oryzae RIB40 genomic DNA, SC011 dbj|AP007171.1| Aspergillus oryzae	-1.48598	0.0235911			contig33091	26S proteasome non-ATPase regulatory subunit 14	-2.9935	0.0014706
contig30188	glutathione peroxidase 1	-1.48972	0.00351544			GPBPVW401D8H3C	Homo sapiens PRO1510 mRNA, complete cds	-2.99583	0.0114191
contig23314	Cytochrome c oxidase polypeptide VIIa-liver/heart, mitochondrial precursor [Eso	-1.49274	0.00241753			GPBPVW402HTTV9	Danio rerio periostin, osteoblast specific factor (postn), transcript variant 2	-2.99969	0.031453
contig32862	Uracil phosphoribosyltransferase	-1.49499	0.0173164			contig24767	syntaxin 4	-3.00554	2.82881e-06
GPBPVW401ADDQV	Small ubiquitin-related modifier 3 precursor	-1.49958	0.000132153			contig37768	amyloid beta (A4) precursor protein-binding, family A, member 1 (X11) [Salmo sa	-3.01458	0.00265362
contig16484	Oryzias latipes ribosomal protein L7 (rpl7), mRNA gb|DQ118296.2| Oryzias latipe	-1.50145	0.00355944			GPBPVW402FPDUH	haloacid dehalogenase-like hydrolase domain-containing protein 2 [Ictalurus pun	-3.01553	0.0185926
contig22887	Danio rerio cytochrome c oxidase subunit IV isoform 1 (cox4i1), nuclear gene en	-1.50158	0.00252383			contig31718	Danio rerio host cell factor C1b (hcfc1b), mRNA	-3.02275	0.000115332
contig22888	Cytochrome c oxidase subunit 4 isoform 1, mitochondrial precursor [Anoplopoma f	-1.50171	0.00865511			contig23861	Thioredoxin	-3.04137	0.000636311
contig29872	Eukaryotic translation initiation factor 3 subunit 2	-1.50745	0.000569922			contig37503	proteasome assembly chaperone 4	-3.04479	0.00172285
contig32262	Proteasome (prosome, macropain) 26S subunit, ATPase, 1a	-1.50988	0.00394099			contig23583	Thioesterase superfamily member 2	-3.05513	0.00793375
contig43793	Epinephelus coioides translation initiation factor 3 subunit 10 mRNA, partial c	-1.51252	0.000211158			contig12881	CD209e antigen	-3.05561	0.0183075
contig43341	Cytochrome b-c1 complex subunit 7	-1.51752	0.018229			contig28269	fukutin	-3.05701	0.0113441
contig28830	ATP synthase-coupling factor 6, mitochondrial precursor	-1.53482	0.00849506			contig31575	extended synaptotagmin-2	-3.07481	0.0146534
contig32834	WD repeat-containing protein 82	-1.53502	0.000139159			contig37791	LYR motif-containing protein 2	-3.0784	6.09085e-05
GPBPVW402J2TVE	Danio rerio 60S ribosomal protein L12 mRNA, complete cds	-1.53627	0.00126171			contig27217	Probable palmitoyltransferase ZDHHC4	-3.09566	0.00012427
contig30043	60S ribosomal protein L3	-1.53812	0.000412409			contig31542	NIF3-like protein 1	-3.10216	0.0180676
contig37188	Mt-myomegalin	-1.54357	0.00388604			contig29443	tubulin-specific chaperone D	-3.10317	0.00380816
contig34358	glutathione S-trasferase	-1.54578	0.0431154			contig22932	centrosomal protein of 290 kDa	-3.10905	0.000791429
GN8XUQJ02IYIRA	Anguilla japonica GR mRNA for glucocorticoid receptor, complete cds	-1.54689	0.00932481			contig39806	FAM82B	-3.12081	0.000407587
contig30381	poly(rC)-binding protein 2	-1.551	0.00231061			contig23702	ICT1 protein	-3.13304	0.00512831
GN8XUQJ01DO4OZ	Aedes aegypti ASAP ID: 35327 ubiquitin-63E mRNA sequence	-1.5561	0.00302374			contig30278	Isochorismatase domain-containing protein 2, mitochondrial precursor [Salmo sal	-3.13897	0.0397051
contig31714	39S ribosomal protein L19, mitochondrial precursor	-1.55632	0.00501096			contig33311	Ovarian cancer-associated gene 2 protein homolog	-3.1513	0.000484931
GN8XUQJ02GZBKW	Hypophthalmichthys nobilis ribosomal protein S24 mRNA, complete cds	-1.56004	0.000264301			contig36090	Mus musculus karyopherin (importin) alpha 3 (Kpna3), mRNA	-3.16413	7.24763e-05
contig38223	fetal globin-inducing factor	-1.56223	0.00295773			contig31308	Lon protease homolog, mitochondrial precursor	-3.17045	0.00288788
GN8XUQJ02GKVYZ	Chinchilla lanigera ribosomal protein L12 mRNA, complete cds	-1.56678	0.000851522			GN8XUQJ01BI1E1	WD repeat-containing protein 60	-3.1715	0.00168013
GN8XUQJ02HYQD2	Integrator complex subunit 4	-1.56701	1.42826e-05			GPBPVW401DGG6V	coiled-coil alpha-helical rod protein 1	-3.18449	0.0270395
contig35510	Takifugu rubripes HoxAb gene cluster, complete sequence	-1.57638	0.0395757			contig31625	vascular endothelial growth factor C	-3.19139	0.00135091
contig22452	Translation machinery-associated protein 20	-1.5804	0.0284995			contig35200	BTB/POZ domain-containing protein KCTD6	-3.20401	0.00204467
contig23204	40S ribosomal protein S6	-1.58149	0.00317978			contig19573	Pi-class glutathione S-trasferase	-3.2124	0.00607968
contig32836	Homo sapiens dicer 1, ribonuclease type III (DICER1), transcript variant 3, mRN	-1.58795	0.00274773			contig36554	polynucleotide kinase- 3'-phosphatase	-3.22662	0.00878605
contig34118	lysyl-tRNA synthetase	-1.59053	0.00266462			GPBPVW402IJ8CA	NADH dehydrogenase (ubiquinone) Fe-S protein 1, 75kDa (NADH-coenzyme Q reductas	-3.23004	4.42806e-05
contig28614	Actin-related protein 2/3 complex subunit 4	-1.59203	0.00600502			contig27981	Vacuolar protein sorting-associated protein 41 homolog	-3.23577	0.00627718
contig30005	mitogen-activated protein-binding protein-interacting protein	-1.59308	0.000334897			contig30305	BET1-like protein	-3.24621	0.00240228
GN8XUQJ01CXV3L	Cytochrome c oxidase subunit 4 isoform 2, mitochondrial precursor	-1.59658	0.00303453			contig36532	bifunctional coenzyme A synthase-like protein	-3.24701	0.018906
contig26576	Lupus La protein homolog B	-1.59857	0.00315862			contig33356	Chain A, Solution Structure Of The Rna Binding Domain Of Rna-Binding Protein 12	-3.24904	0.00189388
contig34067	Proteasome activator complex subunit 1	-1.59906	0.0399068			GN8XUQJ01EAV9Z	DNA helicase HEL308, isoform CRA_b	-3.26103	0.00215141
contig35127	Transcription initiation factor TFIID subunit 11	-1.60235	0.0168738			GN8XUQJ02HR1CV	carnitine palmitoyltransferase 1	-3.27691	0.00450412
contig38035	Danio rerio HECT domain containing 1 (hectd1), mRNA	-1.60442	0.00333883			contig34929	ATP synthase lipid-binding protein, mitochondrial precursor [Oncorhynchus mykis	-3.27914	0.000384176
contig31314	fizzy/cell division cycle 20 related 1 [Xenopus (Silurana) tropicalis]	-1.60457	0.000244982			GPBPVW401B89IL	Intraflagellar transport 52 homolog	-3.28284	0.00573143
GN8XUQJ02JCO25	Oncorhynchus masou formosanus ribosomal protein L7a (RPL7a) mRNA, complete cds	-1.60519	0.000834863			GPBPVW401B9QT9	D9 splice variant 2	-3.28917	0.0291903
GN8XUQJ01C3LEX	40S ribosomal protein S3	-1.60524	0.00259897			contig22462	Glutaredoxin-2, mitochondrial precursor	-3.29803	0.00351392
contig22391	Proteasome subunit alpha type-7-A	-1.60709	0.00446848			contig32248	Ubiquitin fusion degradation protein 1 homolog	-3.29893	0.00174365
contig29183	WASH complex subunit CCDC53	-1.60872	0.000678957			contig40353	ribonuclease h2 subunit b	-3.30642	0.00125561
contig34126	dolichyl-diphosphooligosaccharide--protein glycosyltransferase subunit STT3B [B	-1.60904	0.00502295			contig29817	poly [ADP-ribose] polymerase 9	-3.32169	0.0109595
GN8XUQJ02H6K38	Eurythoe complanata ribosomal protein rpl36a mRNA, partial cds	-1.60981	0.00396358			contig39289	cyclin-H [Salmo salar] gb|ACH70698.1| cyclin H	-3.34316	0.00128103
GPBPVW402F90GP	Para-hydroxybenzoate--polyprenyltransferase, mitochondrial precursor [Esox luci	-1.61036	0.000628499			contig42183	Mitochondrial GTPase 1, mitochondrial precursor	-3.34354	9.66134e-05
contig32066	Oncorhynchus mykiss nuclear receptor subfamily 3, group C, member 1 (glucocorti	-1.61893	0.00467425			contig39646	NEDD8-activating enzyme E1 regulatory subunit	-3.37977	0.000128064
contig34322	jagunal homolog 1-A	-1.61911	0.000225351			contig27239	tudor domain-containing protein 3 isoform 1	-3.38001	8.06052e-05
contig22400	DDRGK domain-containing protein 1	-1.62107	0.0482281			GN8XUQJ02J2MR8	Mitogen-activated protein kinase organizer 1	-3.41075	0.000128179
GN8XUQJ02HXUP6	multiple ankyrin repeats, single KH-domain homolog	-1.62165	0.0413462			GPBPVW401ES9C7	Homo sapiens INO80 complex subunit D (INO80D), mRNA	-3.42778	0.00497828
GN8XUQJ01CGYQY	ribosomal protein L36a-like	-1.62245	0.0028219			contig24109	DNA fragmentation factor subunit beta	-3.46377	0.00919728
contig28999	ring finger protein 126	-1.62728	0.0105095			contig36617	ATP synthase subunit O, mitochondrial	-3.52475	0.0013168
contig24078	BCCIP homolog	-1.62865	0.0191433			contig38854	Safb protein	-3.55506	0.00831127
contig37982	developmentally-regulated GTP-binding protein 1	-1.62924	0.00135895			contig32121	ATP synthase mitochondrial F1 complex assembly factor 2, mitochondrial precurso	-3.5551	0.00219154
contig34050	Gga1 protein	-1.62952	0.000237532			contig34554	spindle and kinetochore-associated protein 2	-3.55611	0.0205622
GN8XUQJ02ICEWA	Platichthys flesus mRNA for 60S ribosomal protein L11 (rpl11 gene)	-1.62957	0.0114048			GN8XUQJ02G2QQA	Sepx1 protein	-3.57023	0.00316203
GN8XUQJ02F0F6B	stromal antigen 2	-1.63524	0.000500057			contig37641	tripartite motif-containing protein 13	-3.58484	0.0046199
contig29404	small nuclear ribonucleoprotein D1 polypeptide	-1.63698	0.00343421			GN8XUQJ02I8Y9W	Mus musculus chemokine (C-C motif) ligand 5 (Ccl5), mRNA	-3.58507	0.0409957
GN8XUQJ02G7KN3	DET1- and DDB1-associated protein 1	-1.63747	0.00695187			contig31676	Cleft lip and palate transmembrane protein 1	-3.59588	4.10729e-06
GPBPVW401AV6P0	NEDD8-activating enzyme E1 catalytic subunit	-1.63893	0.000471064			contig31552	Cell division cycle protein 123 homolog	-3.59997	0.00705094
contig27040	Bardet-Biedl syndrome 5 protein homolog	-1.63948	0.00959864			contig27374	LSM8 homolog, U6 small nuclear RNA associated (S. cerevisiae), isoform CRA_a [H	-3.60088	0.00787744
GN8XUQJ02GUZQR	Danio rerio ribosomal protein L23a (rpl23a), mRNA gb|AY561517.1| Danio rerio ri	-1.64027	0.00244103			contig33449	Homologous-pairing protein 2 homolog	-3.62214	0.0332332
contig37891	Danio rerio 60S ribosomal protein L36a (rpl36a) mRNA, complete cds	-1.64791	0.000626218			GN8XUQJ02JY0DR	dehydrogenase/reductase SDR family member 1	-3.62226	0.00374931
contig28111	Anguilla rostrata lactate dehydrogenase (ldh) mRNA, complete cds	-1.65286	0.00063657			contig31847	TATA box binding protein	-3.6288	2.64228e-05
contig34108	squamous-cell carcinoma T-cell-recognized antigen	-1.65664	0.000411649			contig37927	solute carrier family 25 (mitochondrial carrier; peroxisomal membrane protein,	-3.63451	0.00688409
contig35214	Glycine cleavage system H protein, mitochondrial precursor	-1.65682	0.00204431			contig33414	3,2-trans-enoyl-CoA isomerase, mitochondrial precursor	-3.63967	0.00351439
contig33201	Chain B, Insights Into Scf Ubiquitin Ligases From The Structure Of The Skp1-Skp	-1.65731	0.0377726			contig35636	Peroxiredoxin-4	-3.64246	0.000107323
contig21687	GTP-binding nuclear protein ran	-1.66122	0.00101033			contig24333	Peroxisomal coenzyme A diphosphatase NUDT7	-3.65036	0.0023479
contig45233	cyclin G associated kinase [Xenopus (Silurana) tropicalis]	-1.6617	0.0032276			contig35195	DEAH (Asp-Glu-Ala-His) box polypeptide 37, isoform CRA_b	-3.67358	0.00223406
contig25631	syntenin-1	-1.66272	0.00725322			GN8XUQJ01C7MO7	Oncorhynchus mykiss mRNA for carnitine O-palmitoyltransferase I (cpt1 gene), sp	-3.67891	0.0175315
GN8XUQJ02IGISZ	March6 protein	-1.66283	0.000687065			contig27509///contig27510	ADP-sugar pyrophosphatase	-3.68178	0.000181364
contig44836	protein PAT1 homolog 1	-1.66332	0.000319935			GN8XUQJ01DBPF8	39S ribosomal protein L37, mitochondrial	-3.68918	0.00289455
contig41836	TA-WDRP-like	-1.66696	0.00759174			GPBPVW401B293G	alpha 2,3-sialyltransferase	-3.72284	0.0214554
contig31718	Danio rerio host cell factor C1b (hcfc1b), mRNA	-1.66755	0.000115332			contig36071	protein Mpv17	-3.72414	0.00542875
GN8XUQJ02HU5ZG	Transmembrane protein 39B	-1.67033	0.00167827			GPBPVW401D2M8G	Acylglycerol kinase, mitochondrial precursor	-3.72514	0.00394015
contig32997	Zcchc17 protein	-1.67251	0.0375794			contig26640	ATP synthase, H+ transporting, mitochondrial F1 complex, alpha subunit, isoform	-3.73056	0.00715794
contig29006	nef1	-1.67347	0.012795			GN8XUQJ01CQN4Z	palmitoyl-CoA oxidase	-3.73796	0.00024285
contig20561	T-complex protein 1 subunit theta	-1.6739	0.00136538			contig23313	Cytochrome c oxidase polypeptide VIIa-liver/heart, mitochondrial precursor [Sal	-3.76284	0.00037573
contig37437	splicing factor 3a subunit 3	-1.67498	0.00243331			contig23809	NADH dehydrogenase 1 alpha subcomplex subunit 7	-3.7698	0.000367493
contig23636	lyr motif-containing protein 5a	-1.67572	0.00562394			GN8XUQJ01BD1F7	lysosomal acid phosphatase	-3.77208	0.00180921
contig30385	Cystatin precursor	-1.67837	0.0108505			contig33661	Intraflagellar transport 20 homolog	-3.81137	0.0015999
contig26442	Small nuclear ribonucleoprotein G	-1.67851	0.00589208			contig35344	isoleucyl-tRNA synthetase, cytoplasmic	-3.84661	0.0051049
contig39746	NADH dehydrogenase 1 beta subcomplex subunit 3	-1.68281	0.00256926			GN8XUQJ02GOB51	Anguilla anguilla mitochondrial mangenese superoxide dismutase mRNA, complete c	-3.84907	0.000214785
contig28628	cytochrome b-c1 complex subunit 8	-1.68636	0.0107303			GPBPVW401A1F71	DnaJ homolog subfamily C member 17	-3.85771	0.0364582
contig38182	BolA-like protein 2	-1.68654	0.0202437			contig41131	Junco hyemalis 459 gene, partial sequence	-3.87142	0.00284664
GN8XUQJ02F0JHD	Papio hamadryas E4F1 (E4F1) gene, partial cds	-1.68768	0.00215271			GN8XUQJ01CJUCK	Arabidopsis thaliana AT5g42990/MBD2_19 mRNA, complete cds	-3.87379	0.000546835
GN8XUQJ02IZV2J	eukaryotic translation initiation factor 4 gamma, 3, isoform CRA_d [Mus musculu	-1.68899	0.000100939			contig26613	m-calpain	-3.91959	0.000231927
contig33817	Xenopus (Silurana) tropicalis small nuclear RNA activating complex, polypeptide	-1.69048	0.00020785			contig31511	Coiled-coil domain-containing protein 16	-3.9298	0.00887576
GN8XUQJ02IXAQC	cytochrome c oxidase subunit 6a polypeptide 1	-1.69083	0.032019			contig33049	RNA-binding protein 12 [Danio rerio] gb|AAP48571.1| swan	-3.93222	0.013225
contig36303	Danio rerio DiGeorge syndrome critical region gene 8 (dgcr8), mRNA	-1.69824	0.000498913			GPBPVW402F2D9K	Danio rerio Ral GTPase activating protein, alpha subunit 1 (catalytic) (ralgapa	-3.94833	0.000193276
GN8XUQJ02G4U7O	proteasome subunit XC3 [Xenopus laevis, mRNA, 890 nt]	-1.70213	0.00077046			contig20386	transmembrane protein 18	-3.95832	0.0131167
contig33317	CBR-CLEC-223 protein [Caenorhabditis briggsae AF16]	-1.7057	0.00481118			contig41708	Histone H2A.Z	-3.95838	0.00968019
GN8XUQJ02FJ0Z9	Oncorhynchus mykiss glutathione peroxidase type 2 (LOC100136264), mRNA gb|AY622	-1.70684	0.00370447			contig33100	cap-specific mRNA (nucleoside-2'-O-)-methyltransferase 1	-3.96161	0.000291554
GPBPVW401BOQM2	Programmed cell death 7	-1.70768	0.00321373			GN8XUQJ02G1KMQ	Steroid 5 alpha-reductase 3	-3.9787	5.9179e-05
contig27627	Translation initiation factor eIF-2B subunit beta	-1.71164	0.000580495			GN8XUQJ02GWNVS	methyl-CpG binding domain protein 4	-3.9807	0.00144057
contig36998	TCF3 fusion partner homolog	-1.71197	0.0156813			GPBPVW401BY13K	mitochondrial mangenese superoxide dismutase	-4.01084	0.0029789
contig35306	upf0389 protein fam162b	-1.71255	0.020828			contig14328	Danio rerio developing brain homeobox 1a (dbx1a), mRNA gb|AF030284.1|AF030284 D	-4.01156	0.0335706
GPBPVW401CSDOY	Chain A, Crystal Structure Of The Wd Repeat-Containing Protein 61 pdb|3OW8|B Ch	-1.71505	0.000439907			contig23807	mitochondrial complex I subunit NDUFA7	-4.08597	8.33759e-06
contig41545	NADH dehydrogenase 1 beta subcomplex subunit 4	-1.71591	0.00477478			GPBPVW402G3X7T	acid phosphatase 2 lysosomal	-4.1431	0.00253462
contig34647	XPA binding protein 2	-1.71643	0.00011459			contig21144	Mitochondrial 39S ribosomal protein L33	-4.17857	0.013238
GPBPVW402IR0OA	transcription factor E4F1	-1.71651	0.00260422			contig34205	Tyw1 protein	-4.19951	0.00133397
contig44867	transcription initiation factor tfIId subunit 7	-1.72006	8.94415e-06			GPBPVW401EEZA2	Acyl-coenzyme A thioesterase 5	-4.22964	0.00230658
GPBPVW402F2D9K	Danio rerio Ral GTPase activating protein, alpha subunit 1 (catalytic) (ralgapa	-1.72214	0.000193276			GPBPVW401EFQ0X	CG2446-like	-4.2743	0.0207811
GPBPVW401DAT4X	zebrafish target of rapamycin	-1.72451	0.0151526			GN8XUQJ02HMUQ8	Histone deacetylase 2	-4.2763	0.000360512
contig26145	ATP synthase subunit g, mitochondrial	-1.72733	0.000525941			contig36095	Adenosine deaminase-like protein	-4.30143	0.000843414
contig26918	mitochondrial 39S ribosomal protein l4	-1.73348	0.00132429			GN8XUQJ02F36O2	Bos taurus methyl-CpG binding domain protein 5 (MBD5), mRNA	-4.34509	0.00110931
contig32445	Developmentally-regulated GTP-binding protein 2	-1.73579	0.000192538			contig41630	constitutive coactivator of PPAR-gamma-like protein 1	-4.35128	0.0109219
contig32199	Eukaryotic translation initiation factor 3 subunit 6	-1.73856	0.000409173			contig24911	Pacifastacus leniusculus anti-lipopolysaccharide factor mRNA, complete cds	-4.38461	0.00121832
contig34736	small ubiquitin-related modifier 2	-1.73894	0.0389244			contig33628	Mitofusin-1	-4.42329	0.0105379
GN8XUQJ02IV5FQ	cullin-associated NEDD8-dissociated protein 1	-1.73949	5.96773e-05			GPBPVW402GOJ1D	Cavia porcellus acyl-Coenzyme A oxidase 1, palmitoyl (Acox1), mRNA emb|AJ005112	-4.42741	0.00133674
GN8XUQJ02IOUTG	cullin-associated and neddylation-dissociated 1 [Xenopus (Silurana) tropicalis]	-1.74086	7.95383e-05			contig27312	Homo sapiens N-acetylglucosamine-1-phosphate transferase, gamma subunit (GNPTG)	-4.50915	0.00158727
GPBPVW401BFISY	Anguilla japonica AM3 mRNA for adrenomedullin 3, complete cds	-1.74514	0.0151149			contig34025	Danio rerio transcription factor Dp-1, a (tfdp1a), mRNA	-4.52012	0.00537503
contig21267	HSPC020 homolog	-1.7453	5.36833e-05			GN8XUQJ02GG2ZO	ZFP2 protein	-4.56544	0.0193882
contig32946	cleavage and polyadenylation specificity factor subunit 5	-1.74601	0.00538865			contig30804	Plec1 protein	-4.58755	0.000114193
contig39370	eukaryotic translation initiation factor 2B, subunit 4 delta, 67kDa [Zonotrichi	-1.75126	4.71527e-05			contig34510	5-formyltetrahydrofolate cyclo-ligase	-4.61952	0.0137213
contig42234	tRNA wybutosine-synthesizing protein 3 homolog	-1.75146	2.53814e-05			contig32977	pyroxidal kinase	-4.62099	0.00139698
contig32678	RB1-inducible coiled-coil protein 1 isoform 2	-1.75149	0.00735149			GN8XUQJ02JY0CC	dehydrogenase/reductase (SDR family) member 1, isoform CRA_b	-4.6808	0.000652424
contig40056	6.8 kDa mitochondrial proteolipid	-1.75426	0.0216984			contig33179	Nedd8 activating enzyme E1 subunit 1	-4.7164	0.000348597
GN8XUQJ02HVYTG	DEAD (Asp-Glu-Ala-Asp) box polypeptide 1	-1.75493	0.00109716			contig36261	UDP glucuronosyltransferase 5 family, polypeptide B3	-4.75465	0.000597949
contig25353	26S proteasome non-ATPase regulatory subunit 10	-1.7586	0.0292764			contig31098	cytochrome P450 3A69	-4.76046	0.0178745
contig29972	Isovaleryl-CoA dehydrogenase, mitochondrial precursor	-1.75981	0.00358996			contig28859	DiGeorge syndrome critical region gene 8 [Xenopus (Silurana) tropicalis]	-4.76333	0.0039658
GN8XUQJ01DWO3X	Epinephelus coioides ribosomal protein L41 mRNA, complete cds	-1.76281	0.00223141			contig31545	Di-N-acetylchitobiase	-4.82197	0.0151614
contig33014	tripeptidyl-peptidase 1	-1.7647	9.53571e-05			contig40267	Ribonuclease H1	-4.82745	0.00121363
contig22634	LIM-domain binding factor 1a	-1.76558	0.0114888			GN8XUQJ01D2L0L	EF-hand calcium-binding domain-containing protein 7	-4.83767	0.0145624
GN8XUQJ02JK6N9	transcription initiation factor TFIID subunit 8	-1.77015	0.00634134			GN8XUQJ01DRA87	Histidine triad nucleotide-binding protein 2	-4.92122	0.0170353
contig37518	Epinephelus coioides ribosomal protein S10 mRNA, complete cds	-1.77208	0.00533489			contig38254	origin recognition complex, subunit 4-like [Xenopus (Silurana) tropicalis] gb|A	-4.99692	0.00093585
contig23352	Mediator of RNA polymerase II transcription subunit 30	-1.77378	0.00298797			contig18733	neighbor of cox4	-5.02716	0.00630089
contig26861	Ribosome production factor 1	-1.77469	0.00106975			contig38788	DNA-directed RNA polymerase III subunit RPC9	-5.13562	0.000747389
contig39673	NEDD8-conjugating enzyme Ubc12	-1.77493	0.0098926			contig44433	nibrin	-5.13822	0.00123469
contig29794	Cornichon homolog	-1.77559	0.00788077			GN8XUQJ01D4MBC	M.musculus EWS mRNA	-5.14264	0.000544618
contig30802	Danio rerio muscleblind-like 2 (Drosophila) (mbnl2), transcript variant 4, mRNA	-1.7841	0.00204415			GN8XUQJ01B8T0D	Mitochondrial inner membrane protease subunit 1	-5.16596	0.0247519
contig28823	E3 ubiquitin-protein ligase MARCH5	-1.78658	0.000683236			contig38672	Mitochondrial carnitine/acylcarnitine carrier protein	-5.19042	5.14107e-06
contig36860	NEDD8 precursor	-1.78838	0.00470788			contig42435	comm domain-containing protein 4	-5.23926	9.36215e-06
GPBPVW402HFN71	sentrin-specific protease 7 isoform 2	-1.7886	0.000771733			contig22304	LYR motif-containing protein ENSP00000368165	-5.37444	0.00119454
GPBPVW402FWPY0	integrator complex subunit 8	-1.78948	6.10547e-05			GN8XUQJ01BGK75	myelin expression factor 2 isoform 1	-5.45495	0.0376375
contig24145	mitochondrial cytochrome c oxidase subunit 7b	-1.79657	0.00638766			contig33455	C-Myc-binding protein	-5.51141	0.00040278
contig31676	Cleft lip and palate transmembrane protein 1	-1.79724	4.10729e-06			contig28053	SUMO-1-conjugating enzyme UBC9	-5.53025	0.000392258
GN8XUQJ02G25N3	Homo sapiens bromodomain containing 3 (BRD3), mRNA	-1.79765	5.26719e-05			contig20305	Hydrolethalus syndrome protein 1 homolog	-5.53629	0.00035538
contig40353	ribonuclease h2 subunit b	-1.80382	0.00125561			contig34648	Nakaseomyces bacillisporus complete mitochondrial genome, strain CBS 7720	-5.64196	0.00476608
GN8XUQJ01DZ8XV	Cleavage and polyadenylation specificity factor subunit 5 [Harpegnathos saltato	-1.80395	0.016917			contig23309	Signal transducer and activator of transcription 1-alpha/beta	-5.68467	0.00275808
GPBPVW401D0QYQ	RNA polymerase 1-4	-1.80637	0.0224674			GN8XUQJ01B94PB	Adenine phosphoribosyltransferase	-5.73711	0.012183
contig34872	HLA-B associated transcript 3, isoform CRA_d	-1.80722	0.00234901			contig37229	Deoxyuridine 5-triphosphate nucleotidohydrolase, mitochondrial precursor [Anopl	-5.8414	0.0180256
contig39121	Guanine nucleotide-binding protein GI/GS/GO gamma-5 subunit [Oncorhynchus mykis	-1.80728	0.00996837			contig36340	Sfi1 homolog, spindle assembly associated (yeast)	-5.8808	0.000373133
contig31445	Psmc6 protein	-1.80823	0.00104818			contig43837	Alcohol dehydrogenase	-5.88564	0.0252804
contig09899	isovaleryl-CoA dehydrogenase, mitochondrial	-1.81325	0.0205213			contig36976	Trifunctional enzyme subunit alpha, mitochondrial precursor	-6.03261	0.0324059
contig39231	protein Red	-1.81377	0.00128541			contig35612	3-hydroxyanthranilate 3,4-dioxygenase	-6.10749	0.000840766
contig32381	Electron transfer flavoprotein-ubiquinone oxidoreductase, mitochondrial precurs	-1.81767	0.00608313			GN8XUQJ01A66IG	28S ribosomal protein S35, mitochondrial precursor	-6.30415	0.000628877
contig31515	Cathepsin F precursor	-1.8181	0.0164357			contig39929	phosphatidylethanolamine-binding protein 1	-6.38577	0.0333958
contig31093	dymeclin	-1.82176	0.0060647			contig24110	DNA fragmentation factor, beta polypeptide (caspase-activated DNase) [Danio rer	-6.57731	0.00466084
contig34342	proteasome activator complex subunit 2	-1.82211	0.00046514			GN8XUQJ01DHH9U	superoxide dismutase [Mn], mitochondrial precursor	-6.61902	0.000106254
contig34259	Proteasome subunit alpha type 7	-1.82355	0.000436983			GPBPVW401CALIR	mitochondrial inner membrane protease subunit 1	-6.90826	0.00183211
contig37791	LYR motif-containing protein 2	-1.82688	6.09085e-05			contig35609	Tapasin precursor	-8.22025	0.00012567
GPBPVW402GMEBQ	Fizzy-related protein homolog	-1.82751	0.000465847
contig21385	Epinephelus coioides heterogeneous nuclear ribonucleoprotein G-like mRNA, parti	-1.82908	0.000183203
contig36189	coenzyme Q6 homolog, monooxygenase [Xenopus (Silurana) tropicalis] gb|AAH76897.	-1.82936	7.93857e-05
contig38108	mitochondrial ATP synthase subunit d	-1.83191	0.0109278
contig35873	glutathione peroxidase 4b	-1.83278	0.0016735
contig30543	mitochondrial import receptor subunit tom5-like protein	-1.83446	0.0169898
contig35158	Cardiolipin synthetase	-1.83561	0.00138622
GN8XUQJ02GJDLZ	Methyltransferase like 3	-1.83908	0.0105119
GN8XUQJ01DEUJA	NADH dehydrogenase Fe-S protein 8	-1.83931	0.0391005
contig37129	Mus musculus caseinolytic peptidase, ATP-dependent, proteolytic subunit homolog	-1.8402	0.0224371
GN8XUQJ02HPUQF	NADH dehydrogenase iron-sulfur protein 8, mitochondrial precursor [Osmerus mord	-1.84261	0.0477
contig28763	nei endonuclease VIII-like 1	-1.84428	0.0020429
GPBPVW401CXX5U	ERK1	-1.84643	3.97529e-05
contig35709	KIAA1109	-1.84823	0.0162475
contig43586	Rattus norvegicus ubiquitin-conjugating enzyme E2H (Ube2h), mRNA	-1.8487	0.010019
contig33492	39S ribosomal protein L38, mitochondrial	-1.85238	0.0156161
contig28860	Dgcr8 protein	-1.85328	0.000430911
contig33728	general transcription factor IIH, polypeptide 3	-1.85362	0.00118054
GN8XUQJ02FZ3MT	Thioredoxin	-1.85429	0.00221185
contig36081	cullin 3b	-1.85816	0.000609607
GPBPVW401B4VSG	RNA polymerase II subunit A C-terminal domain phosphatase SSU72	-1.86094	0.0137503
contig38586	NADH dehydrogenase 1 beta subcomplex subunit 8, mitochondrial precursor [Salmo	-1.86109	0.00925789
contig28067	C10 protein [Salmo salar] gb|ACM08216.1| C10	-1.86177	0.0207902
contig34951	PCI domain-containing protein 2	-1.86243	0.000179489
contig26863	ribosome production factor 1	-1.8657	0.00200733
GN8XUQJ01CIWJI	NADH dehydrogenase [ubiquinone] iron-sulfur protein 6, mitochondrial [Danio rer	-1.86602	0.000586433
contig32496	annexin A11b [Danio rerio] gb|AAO20276.1| annexin 11b	-1.87119	0.00221095
contig31449	Cellular tumor antigen p53	-1.87196	0.0212042
contig22841	Elongation factor 1-delta	-1.874	0.0253484
GPBPVW401D7VKG	DET1 homolog	-1.87475	0.00244817
contig34776	ATP synthase subunit gamma, mitochondrial	-1.8777	0.00292197
contig36400	DNA-directed RNA polymerase II 16 kDa polypeptide	-1.87777	0.0024279
contig37842	Ap4s1 protein	-1.87803	0.0106656
GPBPVW402JDYGH	Solea senegalensis RPL19-like2 mRNA for ribosomal protein L19, complete cds	-1.87963	0.0105976
GN8XUQJ02FJ8NT	brain protein 44-like protein	-1.88138	0.00165839
contig32233	SUMO-conjugating enzyme UBC9	-1.88144	0.00126618
GPBPVW401C90KW	highwire	-1.88195	0.0101804
contig31974	u6 snRNA-associated sm-like protein lsm2	-1.88319	0.000106108
contig31254	phosphatidylinositol glycan, class B variant	-1.88503	0.00157969
contig37185	Epinephelus coioides arginine/serine-rich 7 splicing factor mRNA, partial cds	-1.886	0.00376281
contig30353	high mobility group box 2 protein	-1.88748	0.0180505
GN8XUQJ02G63Y8	Hypophthalmichthys nobilis glutathione peroxidase mRNA, complete cds	-1.88845	0.0277612
contig40216	Pterin-4-alpha-carbinolamine dehydratase 2	-1.89081	0.0441043
contig07084	glutathione peroxidase	-1.89112	0.00469959
contig37788	Ddx46 protein	-1.8968	0.0174933
contig27128	COP9 signalosome complex subunit 3	-1.90067	0.0161225
contig31539	karyopherin (importin) beta 1	-1.90117	0.0124597
contig32248	Ubiquitin fusion degradation protein 1 homolog	-1.90615	0.00174365
contig09903	BET1 homolog	-1.90619	0.00157689
contig33100	cap-specific mRNA (nucleoside-2'-O-)-methyltransferase 1	-1.90798	0.000291554
GPBPVW402FW5WO	chaperonin containing TCP1, subunit 4 (delta), isoform CRA_d	-1.90845	0.00104508
GN8XUQJ01CW9CX	Pre-mRNA-splicing factor SYF1	-1.90847	0.000657366
GPBPVW401DLQP3	Mus musculus cullin 2 (Cul2), mRNA	-1.91363	4.53749e-05
GN8XUQJ01CA4HX	Protein kinase, cAMP-dependent, regulatory, type II, alpha A	-1.91686	0.0107597
contig38944	RAD23 homolog B	-1.9211	0.0125737
contig34323	Transmembrane protein 103	-1.92409	0.0039444
contig36088	poly(A) polymerase alpha-B	-1.92506	0.00290223
contig37700	Dihydrolipoyl dehydrogenase, mitochondrial precursor	-1.92577	0.00172606
contig27933	ribulose-phosphate 3-epimerase	-1.92877	0.00408073
contig34929	ATP synthase lipid-binding protein, mitochondrial precursor [Oncorhynchus mykis	-1.93552	0.000384176
contig41432	E3 ubiquitin-protein ligase HECTD1	-1.93875	4.99812e-05
contig20713	b9 domain-containing protein 1	-1.94279	0.000866293
contig44164	Phosphatidylinositol glycan anchor biosynthesis, class M	-1.94401	0.000280121
contig33779	Hcfc1a protein	-1.95008	0.00191609
contig27809	Takifugu rubripes TLR1 gene, complete cds, complete sequence	-1.95355	0.0027997
contig30437	Succinate dehydrogenase cytochrome b560 subunit, mitochondrial precursor [Salmo	-1.95393	0.00137475
GN8XUQJ02HJ3VA	mCG7861, isoform CRA_c	-1.95568	3.87627e-05
contig27767	transport-associated protein	-1.96534	0.00840648
contig26445	NADH dehydrogenase 1 beta subcomplex subunit 6	-1.96655	0.000178946
contig39224	aspartyl-tRNA synthetase [Xenopus (Silurana) tropicalis]	-1.97165	0.00965309
contig31847	TATA box binding protein	-1.97436	2.64228e-05
contig29779	mitochondrial import inner membrane translocase subunit Tim8 B	-1.97607	0.00763093
contig39202	39S ribosomal protein L14, mitochondrial precursor	-1.97832	0.00132054
contig28998	ring finger protein 126, isoform CRA_b	-1.98635	0.0287042
contig27625	Adenylate kinase isoenzyme 2, mitochondrial	-1.98901	0.00195385
contig35258	PRKR-interacting protein 1 homolog	-1.99002	0.00806198
contig17555	COMM domain-containing protein 3	-1.99389	5.22656e-05
contig38352	mitochondrial 39S ribosomal protein l13	-1.99449	0.00316825
contig39643	DKFZp761C10121	-2.00441	0.00164931
contig30893	COP9 complex subunit 2	-2.00777	0.00764002
GPBPVW402HG7I7	probable E3 ubiquitin-protein ligase MYCBP2	-2.01044	0.00142342
contig37933	Edem2 protein	-2.01154	0.0235843
contig39597	Vps33b protein	-2.01247	9.70255e-05
contig35410	fibroblast growth factor (acidic) intracellular binding protein	-2.01315	0.000550866
GN8XUQJ01A6JHL	Mus musculus genetic suppressor element 1 (Gse1), transcript variant 3, mRNA	-2.01537	0.0183731
contig31941	Mus musculus lysine (K)-specific demethylase 4A (Kdm4a), transcript variant 1,	-2.01819	0.00142572
contig35567	RNA-binding protein 40	-2.01832	0.00141409
contig36957	28S ribosomal protein S11, mitochondrial precursor	-2.02102	6.70997e-05
contig32128	mRNA export factor	-2.02275	0.00102882
contig23448	Homo sapiens protein phosphatase 2, regulatory subunit B', gamma (PPP2R5C), tra	-2.02279	0.00672712
contig26032	ACP1 protein	-2.02416	0.000295643
GN8XUQJ02J0ZNZ	small nuclear ribonucleoprotein D3 polypeptide	-2.02448	0.0274068
GN8XUQJ02HX29E	Pagrus major 40S ribosomal protein S24 mRNA, complete cds	-2.03511	2.96013e-05
contig37768	amyloid beta (A4) precursor protein-binding, family A, member 1 (X11) [Salmo sa	-2.03542	0.00265362
contig30950	tumor susceptibility gene 101, isoform CRA_c	-2.03633	0.000216382
contig35661	ATP synthase subunit b, mitochondrial precursor	-2.03972	0.0018041
GPBPVW401A1C08	mitogen-activated protein kinase 7	-2.0414	4.85927e-06
contig25013	dynactin subunit 5 [Danio rerio] gb|AAH76304.1| Dynactin 5	-2.04409	0.0209097
GN8XUQJ02IWPP0	Brd3b protein	-2.04442	0.000399981
contig35019	Peroxisome assembly protein 26	-2.04632	0.00770311
contig25565	Glutathione S-transferase Mu 3	-2.04645	0.00528003
contig44666	Sb:cb283 protein	-2.05864	0.00711829
contig41801	Serine/threonine-protein kinase PINK1, mitochondrial precursor	-2.06124	0.00298285
GPBPVW402IESGF	Staphylococcal nuclease domain-containing protein 1	-2.0625	0.000399673
contig37914	Znf143 protein	-2.06804	0.000471217
contig36735	Gem-associated protein 7	-2.06892	0.0061758
contig36951	NADH dehydrogenase 1 alpha subcomplex subunit 8	-2.07059	0.00564656
contig43388	splicing factor 3b, subunit 2, 145kDa	-2.07246	0.00194148
contig37544	Glia-derived nexin	-2.07462	9.32512e-05
GN8XUQJ01CVA4N	Pa2g4 protein	-2.07651	0.0183941
contig18730	Neighbor of COX4	-2.07666	0.00773237
contig30217	Small nuclear ribonucleoprotein Sm D2	-2.08558	0.0357473
GPBPVW401DU8MF	serine/threonine-protein kinase mTOR	-2.08665	0.00300101
contig37886	NADH dehydrogenase 1 beta subcomplex subunit 5, mitochondrial precursor [Oncorh	-2.08871	0.00157088
contig40301	39S ribosomal protein L30, mitochondrial precursor	-2.09096	0.0010693
contig38650	sin3-associated polypeptide	-2.09193	0.00719012
contig22932	centrosomal protein of 290 kDa	-2.09583	0.000791429
contig32206	Transmembrane protein 128	-2.09747	0.00789428
contig34788	39S ribosomal protein L45, mitochondrial precursor	-2.10357	0.0112677
GN8XUQJ02GJADC	glia-derived nexin	-2.10569	0.0497274
contig41058	Cherp protein	-2.10927	3.12182e-05
contig34205	Tyw1 protein	-2.11053	0.00133397
GPBPVW401C5FR4	Leucine-rich repeat-containing protein 42	-2.11315	0.00335523
contig31856	sorting nexin-6 [Danio rerio] gb|AAH96497.1| Sorting nexin 6	-2.11503	0.00170454
GN8XUQJ01A320Z	sex hormone-binding globulin beta	-2.11513	0.0282114
contig33788	Peroxiredoxin	-2.1155	0.0167862
contig30224	proteasome subunit alpha type-4	-2.11968	0.000969062
contig26919	Mitochondrial 39S ribosomal protein L4	-2.12409	0.000202269
GPBPVW402IF92U	NADH dehydrogenase flavoprotein 1, mitochondrial precursor	-2.12439	0.00114993
contig20876	transmembrane protein 147	-2.1261	0.000858344
GPBPVW402HLM3L	Epinephelus coioides natural killer cell enhancement factor mRNA, complete cds	-2.12689	0.00856366
contig42820	Mus musculus nuclear receptor subfamily 1, group H, member 3 (Nr1h3) gene, comp	-2.12779	0.00166004
contig20305	Hydrolethalus syndrome protein 1 homolog	-2.13033	0.00035538
contig32121	ATP synthase mitochondrial F1 complex assembly factor 2, mitochondrial precurso	-2.13246	0.00219154
contig24159	FAM36A	-2.13367	0.000705552
contig33610	NEDD8-activating enzyme E1 catalytic subunit	-2.13538	2.53361e-06
contig27312	Homo sapiens N-acetylglucosamine-1-phosphate transferase, gamma subunit (GNPTG)	-2.14279	0.00158727
GPBPVW401CKSO0	Mus musculus ubinuclein 1 (Ubn1), mRNA	-2.1436	0.00203007
contig33338	BTBD1 protein	-2.14452	0.000132764
contig33408	ETHE1 protein, mitochondrial precursor	-2.14563	0.000767114
GPBPVW402FK34V	1-acyl-sn-glycerol-3-phosphate acyltransferase gamma	-2.14677	0.048778
contig35179	Ubiquitin-conjugating enzyme E2 D4	-2.15122	0.0441571
GPBPVW401A5LU4	CHD4 protein	-2.15267	0.030362
GN8XUQJ02H6V27	Cyclin-dependent kinase 2-associated protein 2	-2.15595	0.00623913
contig27509	ADP-sugar pyrophosphatase	-2.15899	0.000181364
GN8XUQJ02JFDGS	Sirtuin 2 (silent mating type information regulation 2, homolog) 2 (S. cerevisi	-2.15921	0.005776
contig24333	Peroxisomal coenzyme A diphosphatase NUDT7	-2.1622	0.0023479
contig39646	NEDD8-activating enzyme E1 regulatory subunit	-2.16226	0.000128064
contig31492	Actin-related protein 6	-2.16927	0.000335553
contig31892	Dph1 protein	-2.17162	0.000275827
contig34220	cytosolic nonspecific dipeptidase	-2.17201	0.00457342
contig34795	eukaryotic translation initiation factor 3 subunit D	-2.18229	0.00181456
GN8XUQJ01AYZT0	mitochondrial NADH dehydrogenase flavoprotein 2	-2.18282	0.0428452
contig39744	NADH dehydrogenase 1 beta subcomplex subunit 11, mitochondrial precursor [Osmer	-2.18493	0.0075806
contig42806	pentatricopeptide repeat-containing protein 3, mitochondrial [Rattus norvegicus	-2.18824	0.00123652
contig40976	NADH dehydrogenase 1 alpha subcomplex subunit 5	-2.18851	0.00686787
contig38123	Signal peptidase complex subunit 3	-2.18982	0.000531014
GN8XUQJ02JAZNL	WD repeat domain, phosphoinositide interacting 2	-2.19277	0.000779935
contig37641	tripartite motif-containing protein 13	-2.1963	0.0046199
contig32449	Vacuolar-sorting protein SNF8	-2.19817	0.000268358
contig34352	40 kDa peptidyl-prolyl cis-trans isomerase	-2.19974	0.00960346
GN8XUQJ01D4WND	Ixodes scapularis BAC ISG1-42P02, complete sequence	-2.19977	0.00102009
contig39628	polymerase (RNA) II (DNA directed) polypeptide L, 7.6kDa	-2.20177	0.0133823
contig38318	ATP synthase lipid-binding protein, mitochondrial precursor	-2.20235	0.00803225
contig36340	Sfi1 homolog, spindle assembly associated (yeast)	-2.20523	0.000373133
contig28825	March5l protein	-2.20588	0.000102826
contig24911	Pacifastacus leniusculus anti-lipopolysaccharide factor mRNA, complete cds	-2.20613	0.00121832
GN8XUQJ02IZXH5	importin subunit beta-1	-2.20955	0.0117056
contig30024	Vesicle transport protein SFT2A	-2.21087	0.000673889
GN8XUQJ01ADXHD	NADH dehydrogenase flavoprotein 1, mitochondrial precursor	-2.21236	0.00207065
GPBPVW401EJMET	telomeric repeat binding factor 2 [Xenopus (Silurana) tropicalis]	-2.21451	0.0119971
contig33311	Ovarian cancer-associated gene 2 protein homolog	-2.21598	0.000484931
contig30257	T-complex protein 1 subunit epsilon	-2.21758	0.0111242
contig35636	Peroxiredoxin-4	-2.21936	0.000107323
contig30316	ubiquitin-conjugating enzyme E2 H	-2.2259	0.00186628
contig23405	Arylamine N-acetyltransferase, pineal gland isozyme NAT-10	-2.22701	0.000224157
GN8XUQJ01DTR2L	Mouse A-X actin mRNA, complete cds	-2.22876	0.0231817
GN8XUQJ01DVKV7	dehydrogenase/reductase SDR family member 7	-2.22955	0.000453214
GN8XUQJ01DHH9U	superoxide dismutase [Mn], mitochondrial precursor	-2.23158	0.000106254
contig38870	ruvB-like 2	-2.23355	0.00242159
contig27119	NADH dehydrogenase iron-sulfur protein 2, mitochondrial precursor	-2.23355	0.00811179
GPBPVW401ESJ08	Chain A, Structural Dissection Of Human Mitogen-Activated Kinase Erk1 pdb|2ZOQ|	-2.23796	4.67504e-06
GN8XUQJ02JY0DR	dehydrogenase/reductase SDR family member 1	-2.24051	0.00374931
GN8XUQJ02JY0CC	dehydrogenase/reductase (SDR family) member 1, isoform CRA_b	-2.24077	0.000652424
contig30248	NADH dehydrogenase flavoprotein 2, mitochondrial precursor	-2.2441	0.0356917
contig34559	Peroxiredoxin-5, mitochondrial precursor	-2.24924	0.00622458
contig29316	poly(A) polymerase alpha (pap)	-2.25066	0.00393276
contig44433	nibrin	-2.25185	0.00123469
GPBPVW402J2K29	extracellular signal regulated protein kinase 1	-2.25489	1.16764e-05
GN8XUQJ02HOLBN	Rattus norvegicus golgi associated, gamma adaptin ear containing, ARF binding p	-2.25794	0.00545057
contig29315	Danio rerio poly(A) polymerase beta (testis specific) (papolb), mRNA	-2.25818	0.00979486
contig30279	Transmembrane protein 59 precursor	-2.27172	0.000387964
GN8XUQJ01DABCX	single-stranded DNA binding protein 2	-2.27552	0.00793002
contig23861	Thioredoxin	-2.2771	0.000636311
GN8XUQJ01DTJFE	WD repeat protein 61	-2.28397	0.00134563
contig31625	vascular endothelial growth factor C	-2.29458	0.00135091
contig28443	NADH dehydrogenase flavoprotein 3, mitochondrial precursor	-2.29518	0.00768072
contig24489	Dynein light chain Tctex-type 1	-2.29756	0.00166457
GN8XUQJ01ALJHP	cysteine-rich protein NFX-1	-2.30397	1.91135e-06
GPBPVW402J0AYN	Danio rerio GABA(A) receptor-associated protein (gabarap), mRNA	-2.30789	0.00379632
GPBPVW402HC43U	methylcrotonoyl-CoA carboxylase beta chain, mitochondrial	-2.312	3.28481e-05
contig31965	cell division cycle associated 4, isoform CRA_b	-2.31379	0.0443587
contig40267	Ribonuclease H1	-2.31554	0.00121363
contig25943	medium-chain specific acyl-CoA dehydrogenase, mitochondrial	-2.32482	0.0125361
contig33916	Lysophosphatidic acid phosphatase type 6	-2.32919	0.00198268
contig32157	det1- and ddb1-associated protein 1	-2.34991	0.000134651
contig24109	DNA fragmentation factor subunit beta	-2.3627	0.00919728
contig35277	Psma6a protein	-2.36704	0.000267299
contig27239	tudor domain-containing protein 3 isoform 1	-2.3691	8.06052e-05
contig38111	spectrin alpha chain, brain isoform 1	-2.37417	0.000426604
GPBPVW402IJ8CA	NADH dehydrogenase (ubiquinone) Fe-S protein 1, 75kDa (NADH-coenzyme Q reductas	-2.37462	4.42806e-05
GPBPVW401CQV1Y	Xrcc5 protein	-2.37488	0.00179926
contig30193	Polyadenylate-binding protein 2	-2.38568	0.00526246
GPBPVW401BU2W8	tyrosine-protein kinase JAK1	-2.39903	7.02882e-06
contig35831	Coregonus maraena partial irak4 gene for interleukin-1 receptor-associated kina	-2.3998	0.0119739
contig31557	retinoblastoma-binding protein 6 isoform 2	-2.40625	0.00770894
contig28688	Glycerol-3-phosphate dehydrogenase, cytoplasmic	-2.41395	0.0104682
GN8XUQJ02IRSFS	malate dehydrogenase 1a, NAD (soluble)	-2.41838	0.0100224
contig32088	Mus musculus dexamethasone-induced transcript (Dexi), mRNA	-2.42557	0.00597942
contig32911	NADH dehydrogenase 1 alpha subcomplex subunit 10, mitochondrial precursor [Osme	-2.42599	0.00258854
contig35242	Lactoylglutathione lyase	-2.43096	0.00152403
contig36090	Mus musculus karyopherin (importin) alpha 3 (Kpna3), mRNA	-2.43302	7.24763e-05
contig38701	acyltransferase 3 [Eubacterium limosum KIST612]	-2.44205	0.000942696
contig38788	DNA-directed RNA polymerase III subunit RPC9	-2.44692	0.000747389
GN8XUQJ01DO884	FRG1	-2.44834	0.0164948
GN8XUQJ02GMVND	serine (or cysteine) proteinase inhibitor clade E, nexin, plasminogen activator	-2.45181	0.00107663
contig26639	ATP synthase subunit alpha, mitochondrial	-2.45802	0.00208482
contig32866	FAM96B	-2.47291	0.000495053
contig39405	NADH dehydrogenase 1 beta subcomplex subunit 7	-2.48091	7.88734e-06
GN8XUQJ01D7XHP	Canis lupus familiaris dystroglycan 1 (dystrophin-associated glycoprotein 1) (D	-2.48593	0.0339192
contig36166	Danio rerio TAF1 RNA polymerase II, TATA box binding protein (TBP)-associated f	-2.49086	2.56436e-05
GN8XUQJ02HXT1Z	exosome complex exonuclease RRP46 isoform 1	-2.50066	0.00384868
contig27047	Phosphatidylinositol N-acetylglucosaminyltransferase subunit Y	-2.50563	0.012938
contig37506	ubiquitin-conjugating enzyme E2 G1	-2.51382	0.010113
GPBPVW401BY13K	mitochondrial mangenese superoxide dismutase	-2.51686	0.0029789
contig22632	Anguilla japonica Ldb4 mRNA for LIM-domain-binding protein 4b (Ldb4b), complete	-2.5194	0.025836
contig39806	FAM82B	-2.52117	0.000407587
contig34803	Gadus morhua hexokinase 1a (HK1a) mRNA, complete cds	-2.52436	0.0477946
contig42607	Bos taurus enhancer of polycomb homolog 2 (Drosophila) (EPC2), mRNA	-2.53019	0.0380434
contig38564	NADH dehydrogenase 1 beta subcomplex subunit 10	-2.54051	0.0146703
contig21610	s-phase kinase-associated protein 1	-2.54316	0.00306344
contig33356	Chain A, Solution Structure Of The Rna Binding Domain Of Rna-Binding Protein 12	-2.54496	0.00189388
contig32550	Macaca mulatta serine/arginine-rich splicing factor 1 (SRSF1), mRNA	-2.55621	0.030028
contig23809	NADH dehydrogenase 1 alpha subcomplex subunit 7	-2.55833	0.000367493
contig41046	NADH dehydrogenase 1 alpha subcomplex subunit 6	-2.56008	0.000287856
contig27996	Homo sapiens cytoplasmic polyadenylation element binding protein 4 (CPEB4), mRN	-2.56107	0.000654707
GN8XUQJ01DZV7N	centromere protein O	-2.57665	0.0248871
GN8XUQJ01EO046	NCK associated protein 1 like, isoform CRA_c	-2.57683	0.0065305
GPBPVW402GS7AY	NCK-associated protein 1-like, isoform CRA_a	-2.579	0.0440102
contig38672	Mitochondrial carnitine/acylcarnitine carrier protein	-2.58218	5.14107e-06
contig39420	expressed sequence AW413431, isoform CRA_a	-2.59197	0.0160811
GN8XUQJ01BPT06	FK506 binding protein 12-rapamycin associated protein 1	-2.59344	0.000851841
contig35327	otu domain-containing protein 6b	-2.60823	0.000684088
contig31421	F1 ATP synthase beta subunit	-2.61951	0.000579849
contig39264	purine-rich element binding protein A	-2.63354	0.000458824
GN8XUQJ02G35OV	Malate dehydrogenase, cytoplasmic	-2.65122	0.00922917
contig34596	Coiled-coil-helix-coiled-coil-helix domain-containing protein 7	-2.65423	0.00549549
contig37179	solute carrier family 25 (carnitine/acylcarnitine translocase), member 20, gene	-2.68456	0.00632866
contig36824	Slc25a46 protein	-2.71095	0.00180796
GN8XUQJ02JDY5T	Exosc5 protein	-2.73351	0.00511406
GN8XUQJ02GOB51	Anguilla anguilla mitochondrial mangenese superoxide dismutase mRNA, complete c	-2.7372	0.000214785
contig31634	Taeniopygia guttata fragile X mental retardation 1 (FMR1), mRNA gb|EU555184.1|	-2.7417	0.00130956
GPBPVW401EEZA2	Acyl-coenzyme A thioesterase 5	-2.7511	0.00230658
contig36095	Adenosine deaminase-like protein	-2.76566	0.000843414
contig42183	Mitochondrial GTPase 1, mitochondrial precursor	-2.79806	9.66134e-05
contig40918	Morone saxatilis homeodomain protein Hox-A10 (Hoxa10), homeodomain protein Hox-	-2.84725	0.0146352
contig31808	Transmembrane and coiled-coil domain-containing protein 1	-2.86181	0.021685
contig23702	ICT1 protein	-2.88806	0.00512831
GN8XUQJ02H77D3	Male-enhanced antigen 1	-2.89151	0.0205615
contig33179	Nedd8 activating enzyme E1 subunit 1	-2.89531	0.000348597
contig23313	Cytochrome c oxidase polypeptide VIIa-liver/heart, mitochondrial precursor [Sal	-2.90148	0.00037573
contig36080	Apoptosis-associated speck-like protein containing a CARD	-2.9185	0.0126917
contig33414	3,2-trans-enoyl-CoA isomerase, mitochondrial precursor	-2.91907	0.00351439
GN8XUQJ01BWO38	muscleblind-like 2 [Xenopus (Silurana) tropicalis]	-2.91912	0.00277648
GN8XUQJ01D3S2G	Mus musculus Musashi homolog 2 (Drosophila) (Msi2), mRNA	-2.94171	0.00333994
GPBPVW401C9ZSG	mCG63657, isoform CRA_a	-2.97243	0.012568
contig38200	Rhesus Macaque BAC CH250-408H21 () complete sequence	-2.98233	0.0298857
contig44824	Cenpi protein	-2.99474	0.00491909
GN8XUQJ01A4J3L	Mus musculus PHD finger protein 20-like 1 (Phf20l1), mRNA	-3.11412	0.00481095
contig39527	nck-associated protein 1-like	-3.12855	0.00705967
contig23807	mitochondrial complex I subunit NDUFA7	-3.16663	8.33759e-06
contig31307	2-amino-3-ketobutyrate coenzyme A ligase, mitochondrial precursor	-3.18444	0.00793163
contig22462	Glutaredoxin-2, mitochondrial precursor	-3.19281	0.00351392
contig28708	goose-type lysozyme	-3.25234	0.00376442
GPBPVW401DAKPH	Macaca mulatta BAC CH250-12L24 () complete sequence	-3.32625	0.00356263
contig29127	Arrestin domain-containing protein 3	-3.35759	0.00289081
GPBPVW402G3EPG	Danio rerio phosphatidylserine receptor short form mRNA, complete cds	-3.46966	0.00911453
GN8XUQJ02JHIHX	cDNA sequence BC052484, isoform CRA_b	-3.5197	0.0021749
contig30139	Histone H1x	-3.52243	0.0227125
GN8XUQJ02G1KMQ	Steroid 5 alpha-reductase 3	-3.55396	5.9179e-05
contig32020	heat shock protein 90 alpha	-3.60596	0.022501
GN8XUQJ01BI1E1	WD repeat-containing protein 60	-3.61138	0.00168013
contig28329	tetraspanin 3 [Xenopus (Silurana) tropicalis] emb|CAJ81850.1| tetraspanin 3 [Xe	-3.67156	0.0365326
contig29994	Methyltransferase-like protein 5	-3.69484	0.00178541
contig42713	Epinephelus coioides fatty acid elongase mRNA, complete cds	-4.17102	0.00475815
contig28053	SUMO-1-conjugating enzyme UBC9	-4.18011	0.000392258
contig24110	DNA fragmentation factor, beta polypeptide (caspase-activated DNase) [Danio rer	-4.31924	0.00466084
GPBPVW401BA7RO	Ro ribonucleoprotein	-4.34465	0.0103293
contig37254	Paralichthys olivaceus insulin-like growth factor I mRNA, complete cds	-4.41262	0.0150597
GN8XUQJ01EDHMU	Arylsulfatase B	-4.45687	0.00516367
GN8XUQJ01DPCIT	Mus musculus signal-induced proliferation-associated 1 like 3 (Sipa1l3), mRNA	-4.71376	0.0324445
contig42435	comm domain-containing protein 4	-4.78287	9.36215e-06
GN8XUQJ01C6ZCU	ankyrin repeat-containing cofactor-1	-4.95961	0.0101713
contig35609	Tapasin precursor	-5.19035	0.00012567
contig36261	UDP glucuronosyltransferase 5 family, polypeptide B3	-5.2746	0.000597949
contig34590	Kruppel-like factor 4 (gut)	-5.42148	0.0381315
GPBPVW401APC6V	Ankyrin repeat and SOCS box protein 13	-8.10033	0.00137859

## Sheet: WBCs
Table S2. Differentially expressed genes from eels infected with V. vulnificus R99 strain. The fold change (FC) values are based on the comparison between the time indicated on top of each column (3 hpi; 12 hpi) compared to time zero (0 hpi) for the same type of sample (B [sheet1], RBCs [sheet2], or WBCs [sheet3]). Only FC values with a p‐value cut‐off of 0.05 (one-way ANOVA followed Tukey’s test…
WBCs: 3 vs 0 hpi						WBCs: 12 vs 0 hpi
Sequence Name	Description	FC	p-value			Sequence Name	Description	FC	p-value
GPBPVW402IXPVC	Homo sapiens Jagged1 (JAG1) mRNA, complete cds	45.1802	0.0021288			GN8XUQJ02GMMI6	MHC class Ia antigen	30.6205	0.000321038
GPBPVW402IFWFF	Rattus norvegicus otoraplin (Otor), mRNA	43.6392	0.000231562			contig34301	CCL4 protein [Oncorhynchus mykiss] gb|AAT76448.1| CCL4	13.4294	0.0030195
contig33545	Wilms tumor protein	43.0273	0.000231446			contig20117	Hsp70 protein	9.1426	0.0010996
GPBPVW402G9KDU	Danio rerio G-protein alpha 13b mRNA, complete cds	42.2795	0.00436327			GPBPVW402GZ49P	Coproporphyrinogen III oxidase, mitochondrial precursor	8.84892	0.00447664
contig31148	proto-oncogene tyrosine-protein kinase src	39.5307	0.000398675			GN8XUQJ02IK7JB	Phanerochaete chrysosporium ALAS mRNA for 5-aminolevulinic acid synthase, parti	7.67224	0.0142229
contig37105	Hsp90a.2 protein	36.8623	0.00131137			GPBPVW402I0L6N	aldolase	6.04562	0.00393381
GN8XUQJ01D3XJJ	Dioscorea zingiberensis mRNA for sterol 24-C-methyltransferase 1 protein (smt1	36.5921	0.000302049			GN8XUQJ02F70J6	RING finger protein 121	6.03136	0.00157048
contig21359	Bos taurus chromatin modifying protein 1B (CHMP1B), mRNA gb|BT021026.1| Bos tau	34.7839	0.000332467			GN8XUQJ01EH3NM	2-amino-3-ketobutyrate coenzyme A ligase, mitochondrial	5.7696	0.038161
GPBPVW402GBV9L	parvalbumin	34.2532	0.000667002			GPBPVW402INF0I	Meleagris gallopavo villin (VIL1) mRNA, partial cds	5.75559	0.00196182
GPBPVW401BX747	odorant receptor VR3.13a	34.1364	0.000230676			GN8XUQJ01DTDTP	RAB21, member RAS oncogene family [Xenopus (Silurana) tropicalis] emb|CAJ82566.	5.62305	0.00138765
GN8XUQJ02G4NBD	p53 apoptosis effector related to PMP-22	33.5265	0.000278524			GN8XUQJ02HNGBD	Growth arrest and DNA-damage-inducible protein GADD45 gamma	5.4798	0.029388
GN8XUQJ02II4NV	cadherin 8 isoform 2	30.9443	0.000230639			contig37286	glycine dehydrogenase (decarboxylating)	5.43502	0.0086596
contig37352	Heat shock protein HSP 90-alpha	27.8248	0.000373269			GPBPVW401BGELD	Opsanus tau 5-aminolevulinate synthase housekeeping form mRNA, complete cds	5.34771	0.00434472
GN8XUQJ01A7DDU	integrin, beta 5	25.6695	0.00262176			contig34058	Danio rerio expressed sequence CN833218 (gb:cn833218), mRNA	4.67663	0.0335173
GN8XUQJ02F0FQW	Homo sapiens mitogen-activated protein kinase kinase 6 (MAP2K6) gene, complete	25.2632	0.000230644			contig36924	Prmt7 protein	4.40121	0.0300735
contig20117	Hsp70 protein	25.2268	0.000267146			GPBPVW402GVCEF	BRO1 domain-containing protein BROX	4.03577	0.0101014
GN8XUQJ01CGXHS	RNF213	24.9424	0.000230939			GPBPVW401E05CS	Amia calva parahox gene cluster, complete sequence	3.78619	0.0484878
GN8XUQJ02H6FB5	Danio rerio mitogen-activated protein kinase 6 (mapk6), mRNA gb|DQ360074.1| Dan	24.3193	0.000258686			GN8XUQJ01D47CE	ARAP1 protein	3.70808	0.0105924
GPBPVW402J1LX1	solute carrier family 6 (neurotransmitter transporter), member 17, isoform CRA_	23.8927	0.0416668			contig30607	LIM and SH3 domain protein 1	3.65284	0.0268634
GN8XUQJ01BMWBN	trypsinogen 1	22.4151	0.000969364			contig31371	Zinc transporter ZIP13	3.49142	0.00753754
GPBPVW401EQ2NR	Heat shock protein 30	22.4111	0.000668741			contig36910	cytokine receptor common gamma chain	3.47323	0.00167455
GPBPVW401C087M	interleukin-10 receptor subunit beta	22.2021	0.0016519			GN8XUQJ02JI2DP	disco-interacting protein 2 homolog A isoform e	3.45306	0.000831067
GN8XUQJ02IEKSE	glycerol-3-phosphate dehydrogenase 1-like protein	21.7039	0.000387087			contig35012	Siniperca chuatsi insulin-like growth factor-2 mRNA, complete cds	3.43205	0.0442304
GN8XUQJ01CS26I	protein ARV1	21.6736	0.0122587			GN8XUQJ02JN11Q	Rattus norvegicus cytochrome P450olf3 (CYP3A9) mRNA, complete cds	3.41598	0.0181228
GN8XUQJ02H7EAN	transketolase	21.6731	0.0184413			GN8XUQJ02JMP2N	Mus musculus cold shock domain containing C2, RNA binding (Csdc2), mRNA	3.31391	0.0451498
contig28226	Maltase-glucoamylase (alpha-glucosidase)	20.8174	0.00211647			contig38818	Danio rerio lysine (K)-specific demethylase 5C (kdm5c), mRNA	3.27345	0.00810954
GPBPVW402J013L	otoraplin	20.5461	0.000345091			GPBPVW402JXJ79	nucleolar protein 4	3.24374	0.0371608
GPBPVW402JP0YP	Xcr1a protein	20.3832	0.000255794			contig37596	Gallus gallus muscleblind-like 3 (Drosophila) (MBNL3), transcript variant 6, mR	3.1712	0.0327997
GN8XUQJ02FJH3T	secretory phospholipase A2 receptor	20.3532	0.00450892			GPBPVW402H2ELD	Oncorhynchus mykiss Stat3 (rbtstat3), mRNA gb|U60333.1|OMU60333 Oncorhynchus my	3.13717	0.00528031
GPBPVW402I9Q5W	solute carrier family 36 (proton/amino acid symporter), member 1, isoform CRA_b	19.7411	0.000487222			contig34803	Gadus morhua hexokinase 1a (HK1a) mRNA, complete cds	3.09544	0.0159214
GN8XUQJ02GA4HE	ribosomal protein S6 kinase, 70kDa, polypeptide 1	19.6123	0.00158265			GN8XUQJ02F9SHJ	Oryzias latipes strain HNI male sex-determining protein (DMRT1Y) gene, DMRT1Y-H	2.98798	0.0441559
contig21325	Viral A-type inclusion protein repeat containing protein [Tetrahymena thermophi	18.7659	0.0337914			contig35799	Pgk1 protein	2.95519	0.00656202
GPBPVW401CNXZ9	cEphA6	18.5045	0.000241322			GN8XUQJ02GX8QP	Rattus norvegicus MAP/microtubule affinity-regulating kinase 2 (Mark2), mRNA em	2.95319	0.0434297
contig42308	succinyl-CoA ligase [ADP-forming] subunit beta, mitochondrial	18.003	0.0241507			GPBPVW401BTDO8	CRE-HIS-71 protein	2.94541	0.0333652
GPBPVW401DN4U6	Monocarboxylate transporter 9	17.9801	0.0320375			GN8XUQJ02HEOAT	Epc1 protein	2.82763	0.0473305
GN8XUQJ01C2M04	Brachydanio rerio emx2 mRNA for emx2 homeoprotein, complete cds	17.8763	0.000348645			GN8XUQJ01CIUI2	Mus musculus mucolipin 2 (Mcoln2), transcript variant 2, mRNA	2.82359	0.0330961
GPBPVW402HLD8N	Beta-centractin	17.6178	0.000520789			contig36652	chymotrypsinogen 2-like protein	2.79177	0.0155942
GPBPVW401CRASU	CCDC6 protein	17.1167	0.00211188			GPBPVW402H0OUL	vasotocin type2 receptor	2.78381	0.0241291
GN8XUQJ01EVRJT	leucine rich repeat containing 8 family, member A	16.6808	0.000230643			GPBPVW401D4ZGZ	Otud5 protein	2.77031	0.0216553
GN8XUQJ02HGJ8W	titin a	16.5285	0.000406454			contig31037	Arl15b protein	2.76496	0.00156973
GN8XUQJ02HRVQU	Fam134c protein	16.5171	0.000233262			GPBPVW402FFAGN	complement C4-2	2.73951	0.00734587
contig25167	Aquaporin-11	16.5118	0.000230639			GPBPVW402ITAEX	mitogen activated protein kinase kinase kinase 3, isoform CRA_b	2.68111	0.0114106
GN8XUQJ02HCEO7	cysteine sulfinate decarboxylase	16.3558	0.000230639			GPBPVW402I9OII	Anguilla japonica hdlbp mRNA for high density lipoprotein-binding protein vigil	2.67656	0.0359019
GN8XUQJ02F35TJ	FCH domain only protein 2 isoform b	16.1079	0.0356056			GN8XUQJ01EG86R	Takifugu rubripes erythropoietin (EPO) gene, complete cds, alternatively splice	2.66863	0.0225024
GN8XUQJ01BV5R2	galectin-4-like	16.0888	0.000854561			GN8XUQJ01DHJHF	Rhesus Macaque BAC CH250-481B21 () complete sequence	2.65876	0.0498333
GPBPVW401DRRCM	KIAA0369	16.0199	0.000230719			contig45003	Phage tail fiber repeat family protein	2.64829	0.00773836
GN8XUQJ01BT88P	Mus musculus tumor necrosis factor receptor superfamily, member 12a (Tnfrsf12a)	15.9056	0.00642068			GPBPVW401D8W0B	ADP ribosylation factor 4	2.62756	0.0356291
GPBPVW401EOZXC	Rattus norvegicus glycine receptor alpha 1 variant mRNA, complete cds, alternat	15.7607	0.000232385			contig16458	biotinidase, isoform CRA_a	2.61785	0.0406977
GPBPVW402J6FDC	ATP binding domain 4, isoform CRA_c	15.6287	0.000230703			contig42167	XTP3-transactivated gene A protein homolog	2.57637	0.0406397
GPBPVW402IJ8VG	Tetraodon nigroviridis CCK2 mRNA for cholecystokinin, complete cds	15.5695	0.000362007			GPBPVW401D7W94	E.saurus Ig germline H-chain gene V-region	2.57371	0.00286084
contig30343	transcription factor Foxa2	15.3983	0.000247093			GN8XUQJ02GQXEO	Bos taurus thyroid hormone receptor interactor 12 (TRIP12), mRNA	2.5483	0.0283279
GPBPVW401EE7TS	claudin-18	15.375	0.000232865			contig35155	Homo sapiens protein tyrosine phosphatase, receptor type, D (PTPRD), transcript	2.54264	0.0169343
contig43124	CDC42-binding protein SCIP1	15.3536	0.000242375			GN8XUQJ01BMSNS	2-oxoglutarate dehydrogenase, mitochondrial isoform 3 precursor	2.51404	0.0446797
GPBPVW401DILLH	Squamous cell carcinoma antigen recognised by T cells 3	15.2767	0.000370452			GN8XUQJ02ILFJA	aldehyde dehydrogenase family 1 member A3	2.46874	0.00574456
contig22344	fructose-1,6-bisphosphatase 1b	15.254	0.00023986			contig34485	Hnrpul1 protein	2.45374	0.0287423
contig35890	Peroxisomal 3,2-trans-enoyl-CoA isomerase	15.1309	0.00038222			GPBPVW401BW52I	MAD, mothers against decapentaplegic homolog 9	2.44712	0.0401987
contig36847	Oncorhynchus mykiss mRNA for interleukin-12 beta chain (il12b gene), small tran	14.7675	0.00162188			GN8XUQJ01A8U61	guanine nucleotide binding protein alpha 13	2.41443	0.008595
GN8XUQJ02H89D5	Rattus norvegicus Rho GTPase activating protein 25 (Arhgap25), mRNA	14.6898	0.00195978			GPBPVW402G17YR	signal transducer and activator of transcription 3	2.41009	0.0417541
contig32145	Glycerol kinase, testis specific 1	14.6688	0.000300483			GPBPVW401CQ2V0	ankyrin repeat domain-containing protein 13A	2.38545	0.0227985
GPBPVW402IWWMO	Xenopus (Silurana) tropicalis fumarylacetoacetate hydrolase domain containing 2	13.8805	0.000230821			contig32396	Homo sapiens uridine monophosphate kinase	2.37242	0.0372479
GN8XUQJ02IQ5TR	glutaminase 2 (liver, mitochondrial), isoform CRA_d	13.5447	0.00924694			contig40498	interleukin-6 receptor subunit beta precursor	2.36762	0.0341984
GPBPVW402GHNYI	Tetraodon nigroviridis trap alpha gene for translocon associated protein alpha	13.3399	0.000270345			GN8XUQJ02JVV9T	Epinephelus coioides ribosomal protein LP0-like mRNA, complete sequence	2.36474	0.0469181
GPBPVW402JS6DL	guanine monophosphate synthetase	13.2529	0.000352057			GPBPVW402HKRAS	KIAA0350 protein	2.35967	0.0304488
GN8XUQJ02H0BPE	Ictalurus punctatus GHRH (GHRH) gene, complete cds; and RPN2 (RPN2) gene, parti	13.1749	0.000480617			GN8XUQJ02IOPU3	Volvox carteri f. nagariensis male mating type locus, complete sequence	2.35846	0.0404545
GN8XUQJ01CINL8	Glutamate dehydrogenase 1, mitochondrial precursor	13.0257	0.00446516			GN8XUQJ02FG4YU	Bos taurus solute carrier family 12 (potassium/chloride transporters), member 4	2.35392	0.0241674
GN8XUQJ02JIQK5	Eurypharynx pelecanoides PeHE2 gene for hatching enzyme, partial cds	12.987	0.000230639			GPBPVW402FJGN2	epsin 1	2.34686	0.0228828
GPBPVW401EDRHF	Fundulus heteroclitus cytochrome P450 2P3 (CYP2P3) mRNA, complete cds	12.9497	0.00638957			GPBPVW402I76WH	COL25A1 protein	2.34677	0.0458961
contig41010	FDXR protein	12.9459	0.000362094			GN8XUQJ01BVQF4	E3 ubiquitin-protein ligase HECTD1	2.3298	0.00634969
GPBPVW402H08JC	Danio rerio neogenin 1 (neo1), mRNA gb|AY029280.1| Danio rerio neogenin mRNA, c	12.8434	0.000503271			contig41328	receptor-type tyrosine-protein phosphatase eta	2.31553	0.00831443
GPBPVW402FLTIP	Danio rerio asp (abnormal spindle)-like, microcephaly associated (Drosophila) (	12.8434	0.000238541			contig17163	Transmembrane emp24 domain-containing protein 10 precursor	2.24497	0.00623372
GPBPVW401AY9EP	Phosphoribosyltransferase domain-containing protein 1	12.8187	0.00120235			GN8XUQJ01DMWPT	eukaryotic translation initiation factor 3, subunit 8, 110kDa, isoform CRA_a [R	2.24121	0.0383311
GN8XUQJ01CKZTL	complement component C5	12.7959	0.000431457			GN8XUQJ01CF7ZD	myocyte-specific enhancer factor 2D	2.23738	0.00445657
GN8XUQJ02IPRSL	intelectin	12.5775	0.000232953			GPBPVW401DXFRH	Vkorc1-like protein 1	2.23267	0.0109324
contig24350	Neuronal membrane glycoprotein M6-b	12.4704	0.000617538			GN8XUQJ02G0JU7	Danio rerio anterior pharynx defective 1B-like (PSFL) mRNA, complete cds	2.2235	0.0261219
contig41718	Treslin	12.3842	0.000352346			GN8XUQJ01ETJI6	claustrin	2.21982	0.0365253
GPBPVW401BBGL6	Bos taurus CREB binding protein (CREBBP), mRNA	12.3348	0.000230648			GPBPVW401B2I2Q	MANSC domain-containing protein ENSP00000370673	2.19696	0.0388184
GPBPVW402F3ZHG	phospholipase D2	12.2316	0.000333436			contig42990	L-allo-threonine aldolase	2.19478	0.0362391
GPBPVW401BJXU4	laminin subunit beta-1	12.1401	0.00833621			GN8XUQJ01DDMHW	pre-mRNA-splicing factor ATP-dependent RNA helicase PRP16	2.18637	0.0323793
GN8XUQJ02JI2DP	disco-interacting protein 2 homolog A isoform e	12.1345	0.000230897			contig34305	Homo sapiens Rho-associated, coiled-coil containing protein kinase 1 (ROCK1) ge	2.15549	0.0215784
GPBPVW402JA4UW	synaptotagmin II	11.9775	0.00310652			GN8XUQJ01B74KM	guanine nucleotide binding protein, alpha 13, isoform CRA_a	2.13389	0.00478181
GN8XUQJ01AF1Q2	Bos taurus ATP-binding cassette, sub-family D (ALD), member 4 (ABCD4), mRNA	11.9617	0.0146252			GN8XUQJ02J1U3Z	adaptor related protein complex (AP)-3 delta subunit	2.1304	0.0196773
contig28115	MAL2	11.9576	0.000745025			contig44378	expressed sequence AI462438, isoform CRA_a	2.12779	0.00178547
contig21185	Toxoplasma gondii ME49 armadillo/beta-catenin-like repeat-containing protein, m	11.9087	0.00027443			GPBPVW401ES9C7	Homo sapiens INO80 complex subunit D (INO80D), mRNA	2.1228	0.0122415
contig13096	28kDa-1d apolipoprotein	11.9051	0.0063383			GN8XUQJ01ED01I	Homo sapiens HSPC144 mRNA, complete cds	2.1116	0.0390078
GN8XUQJ01EH3NM	2-amino-3-ketobutyrate coenzyme A ligase, mitochondrial	11.9031	0.00603906			GN8XUQJ02J5H50	Miniopterus schreibersii lysosomal H+-transporting ATPase 34kDa, V1 subunit D (	2.1114	0.0401592
GPBPVW402JZU6P	Integrin, alpha 5 (fibronectin receptor, alpha polypeptide)	11.891	0.000815583			GPBPVW402F5TW1	discs large homolog 5 isoform 1	2.10478	0.0260203
GPBPVW402FXZQW	Xenopus laevis allantoicase mRNA, complete cds	11.8564	0.00231603			GPBPVW401EMRGB	SOCS box-containing WD protein SWiP-1	2.09526	0.0494946
contig23381	Mus musculus cystathionine gamma-lyase (Cys3) gene, complete cds	11.754	0.0200669			GN8XUQJ02FW8U1	Bos taurus N(alpha)-acetyltransferase 35, NatC auxiliary subunit (NAA35), mRNA	2.06912	0.0157875
contig38084	Mus musculus biregional cell adhesion molecule-related/down-regulated by oncoge	11.6338	0.00199692			GN8XUQJ01A111C	choline kinase alpha [Xenopus (Silurana) tropicalis]	2.06493	0.034332
contig41312	claudin 19	11.6323	0.000936054			GPBPVW401DRRCM	KIAA0369	2.0588	0.0229358
contig15583	Plecoglossus altivelis mRNA for C-type lectin receptor (clr gene)	11.512	0.00316117			GPBPVW401BFFCN	ribosomal protein L11-like protein [Brachionus sp. Almenara] gb|ADN83818.1| rib	2.05589	0.0409991
contig31637	Ornithine aminotransferase, mitochondrial precursor	11.5099	0.000255438			GPBPVW401A615C	interleukin-17 receptor	2.05583	0.0308006
contig15779	cytochrome P450, family 2, subfamily J, polypeptide 25	11.4907	0.000873744			GN8XUQJ01C8QQB	phosphatidylinositol-binding clathrin assembly protein	2.05111	0.0486386
GPBPVW401BFNL5	Paralichthys olivaceus ornithine decarboxylase mRNA, complete cds	11.472	0.00362447			GPBPVW402J6FDC	ATP binding domain 4, isoform CRA_c	2.04927	0.0213814
GPBPVW401EE1YX	Oryctolagus cuniculus phosphatidic acid phosphatase type 2A mRNA, partial cds	11.3639	0.00118304			GN8XUQJ01BUHRI	proline dehydrogenase 1	2.04442	0.0201888
GPBPVW401CXD5S	Debaryomyces hansenii CBS767 DEHA2C16412p (DEHA2C16412g) mRNA, complete cds	11.3337	0.000420181			GN8XUQJ01CUYJZ	janus kinase 3	2.0313	0.0351501
GN8XUQJ01D11TM	WD repeat-containing protein 33 isoform 2	11.3079	0.000652402			contig30455	uncoupling protein 1	2.02934	0.00765574
GPBPVW402JGZL9	Xenopus laevis adaptor-related protein complex 1, gamma 1 subunit (ap1g1), mRNA	11.2838	0.000230705			contig40939	40S ribosomal protein S2	2.02728	0.0182028
GPBPVW402GZ49P	Coproporphyrinogen III oxidase, mitochondrial precursor	11.2787	0.00239327			GN8XUQJ02IUSY7	Conger myriaster TRbeta1 mRNA for thyroid hormone receptor beta 1, complete cds	1.99873	0.0452439
contig20646	Cell death activator CIDE-3	11.2745	0.000231476			GPBPVW401D1B6I	ETS-related transcription factor Elf-1	1.98377	0.0279998
GPBPVW401E1CEW	Suppressor of ypt1	11.2687	0.00287196			GPBPVW402FX5TS	Mus musculus peptidoglycan recognition protein precursor (Pglyrp) gene, exons 2	1.97532	0.0276095
GN8XUQJ01CCBT3	leucine rich repeat containing 5	11.2366	0.00756846			GN8XUQJ01BB88K	asteroid homolog 1 [Xenopus (Silurana) tropicalis]	1.95839	0.0440632
GN8XUQJ02JFPDQ	TAF5 RNA polymerase II, TATA box binding protein (TBP)-associated factor [Mus m	11.1124	0.000937093			contig32066	Oncorhynchus mykiss nuclear receptor subfamily 3, group C, member 1 (glucocorti	1.95287	0.00781179
contig40951	integral membrane protein GPR137C	11.0799	0.000246136			GN8XUQJ01C3HKU	insulin receptor	1.95101	0.0354474
GN8XUQJ02HGKSC	insulin-like growth factor binding protein 2	10.984	0.000230829			contig32730	Mus musculus transcriptional regulator, SIN3A (yeast) (Sin3a), transcript varia	1.94262	0.0411486
contig34418	Tumor protein p63-regulated gene 1-like protein	10.9052	0.000444178			contig33251	G protein-coupled receptor 161	1.94002	0.0459323
GPBPVW401AO7A1	transmembrane protein 67	10.8915	0.00139083			GPBPVW402JGZL9	Xenopus laevis adaptor-related protein complex 1, gamma 1 subunit (ap1g1), mRNA	1.93615	0.0171328
contig34566	Pterin-4-alpha-carbinolamine dehydratase	10.8647	0.000276409			GPBPVW402F8KNL	Cyprinus carpio mRNA for complement C3-S, complete cds	1.93417	0.00929572
GPBPVW402FNGIJ	TRPM5 protein	10.7249	0.000294111			GPBPVW402FQOX8	Aspergillus oryzae RIB40 genomic DNA, SC113 dbj|AP007166.1| Aspergillus oryzae	1.91141	0.00480105
contig26454	Danio rerio neuropilin 1a (nrp1a), transcript variant 2, mRNA gb|AY351910.1| Da	10.681	0.000248506			contig43008	insulin-like growth factor I Ea1 precursor	1.91046	0.0067753
GPBPVW401CIP5O	sarcoendoplasmic reticulum calcium ATPase	10.5433	0.000404007			GN8XUQJ01BF97O	monoacylglycerol lipase abhd6-B	1.91037	0.0392691
GN8XUQJ01DNV5C	SDA1 homolog	10.4688	0.0037057			GN8XUQJ02ISXOJ	tyrosine-protein phosphatase non-receptor type 21	1.90822	0.0241929
contig35502	cGMP-specific phosphodiesterase	10.4352	0.0021953			contig31581	Survival of motor neuron-related-splicing factor 30	1.8958	0.0147911
GPBPVW401BTDO8	CRE-HIS-71 protein	10.3928	0.000483653			GN8XUQJ02GBYG2	dolichyl-diphosphooligosaccharide--protein glycosyltransferase 48 kDa subunit [	1.89224	0.0138874
contig43211	solute carrier family 45 member 4 isoform 2	10.3267	0.000230639			GPBPVW402JDAKV	TM2 domain-containing protein 3	1.88938	0.00875369
contig27155	Danio rerio DDB1- and CUL4-associated factor 17 (dcaf17), mRNA	10.3045	0.000239495			GPBPVW401DAKPH	Macaca mulatta BAC CH250-12L24 () complete sequence	1.87738	0.0287516
GN8XUQJ01A5RCM	tryptophan 2,3-dioxygenase, isoform CRA_b	10.2473	0.00137668			GPBPVW402FWOTX	Caenorhabditis elegans cosmid Y59C2A, complete sequence	1.87675	0.028381
GPBPVW402H0OUL	vasotocin type2 receptor	10.215	0.000331024			GPBPVW401AIUP8	syntaxin-6 [Danio rerio] gb|AAH92969.1| Syntaxin 6	1.8734	0.0381216
GPBPVW402FJ8RB	fibulin-5 [Danio rerio] gb|AAH83431.1| Fibulin 5	10.2004	0.000320203			contig06760	Fucolectin-4 precursor	1.87263	0.0174611
contig21779	Larimichthys crocea hepcidin gene, complete cds	10.148	0.00218291			contig20646	Cell death activator CIDE-3	1.86758	0.0458896
GPBPVW402FOMJA	protein kinase C, zeta	10.1363	0.0002388			GPBPVW402H03CX	Cancer pagurus mo-IH 2 gene for mandibular organ-inhibiting hormone 2, exons 1-	1.86581	0.0476592
GPBPVW402ICXXH	R.norvegicus renin gene, exons 1-9	10.0724	0.0172001			GPBPVW402HQRN6	plasminogen related growth factor receptor 3	1.85859	0.0496947
GPBPVW401CQHQY	galactose-3-O-sulfotransferase 2	10.0483	0.00024435			GN8XUQJ01EVRJT	leucine rich repeat containing 8 family, member A	1.85232	0.0285128
GN8XUQJ02GJ2WW	Cytosolic carboxypeptidase 6	10.0159	0.0202851			GPBPVW401D7E0A	Meckelin	1.84656	0.0233428
GPBPVW401DUI56	Fas-interacting serine/threonine kinase 3	10.0118	0.00025472			GN8XUQJ02GD5GB	transportin-3	1.84303	0.00676482
GN8XUQJ01BASPW	Asxl1 protein	9.9639	0.000306559			GN8XUQJ01D4IP6	NIMA-related kinase 6	1.84213	0.0172655
GN8XUQJ01B5XOH	1-acyl-sn-glycerol-3-phosphate acyltransferase delta	9.96138	0.00070443			GN8XUQJ02II4NV	cadherin 8 isoform 2	1.83885	0.00683247
GN8XUQJ02G8JNI	Differentially expressed in FDCP 8 homolog	9.93781	0.00898224			contig42737	Protachykinin 1 precursor	1.8352	0.0339843
contig29127	Arrestin domain-containing protein 3	9.93459	0.00119151			contig34319	JMJD1C protein	1.81764	0.0345912
contig34976	p53	9.91446	0.00112303			GN8XUQJ01BFYXS	Solea senegalensis c-type lysozyme (c-lyz) gene, complete cds	1.81567	0.0104252
GPBPVW402G4VED	RPUSD2 protein	9.88496	0.000915963			GN8XUQJ01ASUHN	pregnancy-associated plasma protein A	1.81406	0.0297857
contig35737	Delta and Notch-like epidermal growth factor-related receptor precursor [Salmo	9.85109	0.000233738			GPBPVW401D6J69	RIO kinase 2 (yeast)	1.81176	0.0443584
GPBPVW402HJYS4	cyclin G1	9.84309	0.00097105			GN8XUQJ01A8E25	calcineurin A subunit	1.81074	0.0394398
GPBPVW401EO84W	Mus musculus CSRP2 gene, exons 3 through 6 and partial cds	9.84043	0.000233069			GPBPVW402I6D9N	DNA-directed RNA polymerase I subunit RPA2	1.80855	0.0423156
contig30455	uncoupling protein 1	9.76515	0.000230687			contig27716	alpha actinin	1.79752	0.027864
GPBPVW402GOV5U	Leucine-rich repeat-containing protein 58	9.75143	0.000559155			GPBPVW402J6YRJ	CBR-CSNK-1 protein [Caenorhabditis briggsae AF16]	1.79572	0.0472327
GPBPVW401ELL4B	family with sequence similarity 38, member A	9.73912	0.00466883			contig41315	neuronal guanine nucleotide exchange factor, isoform CRA_b	1.78958	0.0468207
GPBPVW401DLTWC	sterol-4-alpha-carboxylate 3-dehydrogenase, decarboxylating	9.72337	0.00704669			contig07204	odd Oz/ten-m homolog 4	1.78361	0.023542
GPBPVW402G5CLO	Serpind1 protein	9.71484	0.00942977			GN8XUQJ02HOU0Q	Danio rerio lysine (K)-specific demethylase 4B (kdm4b), mRNA	1.77954	0.0443093
GN8XUQJ02FG4YU	Bos taurus solute carrier family 12 (potassium/chloride transporters), member 4	9.69935	0.000250989			GPBPVW401D1769	Chain A, Crystal Structure Of Human Rho Gtpase Activating Protein 15 (Arhgap15)	1.76694	0.0296675
contig30369	Mus musculus one cut domain, family member 2 (Onecut2), mRNA	9.68294	0.0111444			contig32309	Salmo salar chromatin modifying protein 2a (Chmp2a), male-specific lethal-1-lik	1.75798	0.00194524
GPBPVW401B0NPQ	Creatine kinase M-type	9.6329	0.000245834			GN8XUQJ02G7QC5	arsenite-translocating ATPase	1.75312	0.0215208
GN8XUQJ02HP86Y	transglutaminase 6	9.61667	0.00108512			contig33453	chimera galectin Gal3	1.74138	0.00917174
GN8XUQJ01BBNPC	Pseudopleuronectes americanus adenylate kinase 2 (AK2) mRNA, partial cds	9.59423	0.00566496			contig20261	Cytochrome c oxidase copper chaperone	1.73899	0.00355665
contig32413	Ictalurus punctatus toll-like receptor 20a (TLR-20a) mRNA, complete cds	9.57834	0.000393885			GN8XUQJ01BOHJI	Oryzias dancena retinoid X receptor beta (RXRB) gene, partial cds; collagen typ	1.73657	0.00130245
GPBPVW401E05CS	Amia calva parahox gene cluster, complete sequence	9.55587	0.00279309			contig28998	ring finger protein 126, isoform CRA_b	1.72954	0.0204064
contig02573	Anguilla anguilla mitochondrial 16S rRNA gene	9.50102	0.000256446			GN8XUQJ02FY7UF	tryptophan 2,3-dioxygenase {PCR fragment 1-2} [mice, liver and brain, mRNA Part	1.72535	0.044935
GN8XUQJ01D7X7N	sodium channel, voltage-gated, type IX, alpha subunit	9.50048	0.00362467			GN8XUQJ02GS3VY	structure specific recognition protein 1b	1.72091	0.00257247
GN8XUQJ02JLQBL	dopamine D2B receptor	9.44541	0.000232572			GN8XUQJ01BGU1C	Synthetic construct genes for zebrafish caspase-3 His-tag linked, green fluores	1.71299	0.00398679
GN8XUQJ01BXBVZ	DnaJ homolog subfamily C member 15	9.44138	0.00028263			contig18994	Eukaryotic translation initiation factor 5	1.70019	0.016313
GN8XUQJ02HBY0E	GTP-binding protein Rit1	9.43648	0.000678931			GPBPVW402FWZL1	Mus musculus elongation protein 3 homolog (S. cerevisiae) (Elp3), mRNA	1.67207	0.0385585
GN8XUQJ02IOPU3	Volvox carteri f. nagariensis male mating type locus, complete sequence	9.40362	0.000299174			GPBPVW402GXYQD	Oncorhynchus mykiss SYPG1 (SYPG1), PHF1 (PHF1), and RGL2 (RGL2) genes, complete	1.66683	0.0154678
GPBPVW401D3NTR	Solute carrier family 4, anion exchanger, member 1	9.39591	0.018216			GN8XUQJ02IXAQC	cytochrome c oxidase subunit 6a polypeptide 1	1.6659	0.0428816
GN8XUQJ01EQKW0	CH230-323M7, complete sequence	9.38892	0.0161701			GN8XUQJ02F8W51	Caspase-3 precursor	1.6509	0.0029437
GPBPVW401EJ7RO	olfactory receptor 1-3 [Takifugu rubripes rubripes]	9.38237	0.00060242			GPBPVW402JF65G	microtubule-associated protein 1b	1.64036	0.0290869
GPBPVW401C089B	Mus musculus dystonin isoform 2 mRNA, partial cds	9.28371	0.000275881			GPBPVW401CRLPK	BTB/POZ domain-containing protein KCTD6	1.62094	0.00861017
GPBPVW401DJNP8	Mus musculus GARI-L3 mRNA for Golgi-associated Rab2B interactor-like 3, complet	9.21587	0.000679335			contig36822	Dolichyl-diphosphooligosaccharide--protein glycosyltransferase subunit STT3A [S	1.61534	0.00730915
contig23823	MAP7 domain-containing protein 1	9.20572	0.00160639			contig29411	translocation protein SEC62	1.59949	0.0368056
GN8XUQJ01DUC3H	organic anion transporting polypeptide Oatp	9.19928	0.0135429			contig31357	selenoprotein S	1.58851	0.0276519
contig35222	Carassius auratus mRNA for ubiquitin-activating enzyme E1, complete cds	9.18711	0.0402199			contig27913	Trafficking protein particle complex subunit 2-like protein	1.5883	0.0349466
GPBPVW402GB7QC	cysteine-rich hydrophobic domain 2 protein	9.14535	0.000230765			GN8XUQJ02JIQK5	Eurypharynx pelecanoides PeHE2 gene for hatching enzyme, partial cds	1.58508	0.0124722
contig40051	Takifugu rubripes Mx (Mx) gene, complete cds	9.13546	0.00157384			GN8XUQJ01AJKVC	ATP-binding cassette protein C12, variant A	1.56954	0.0447671
GPBPVW401AKJGH	6-phosphogluconate dehydrogenase NAD-binding [Atopobium rimae ATCC 49626]	9.10943	0.000266617			GPBPVW401AM1K5	Scinderin like a	1.54673	0.0469144
GPBPVW401DPIQ3	constitutive coactivator of PPAR-gamma-like protein 2 isoform 2	9.10604	0.0119719			GPBPVW402HHK6Q	Rattus norvegicus MAK10 homolog, amino-acid N-acetyltransferase subunit, (S. ce	1.52581	0.0047563
GPBPVW401EMRGB	SOCS box-containing WD protein SWiP-1	9.10122	0.000259081			GN8XUQJ02FPJJS	cell division protein kinase 9	1.5226	0.0177092
GN8XUQJ01D3RWH	Yarrowia lipolytica YALI0F01991p (YALI0F01991g) mRNA, complete cds	9.09581	0.0374466			GN8XUQJ02IALWR	Salmo salar homeobox protein HoxB13ab (HoxB13ab), homeobox protein HoxB10ab (Ho	1.52168	0.0384347
contig35966	Fugu rubripes pecanex (Pcnxl1) gene, complete cds	9.09222	0.0218158			GN8XUQJ01CTKRO	homeobox 4	1.48338	0.0358773
GN8XUQJ01DPRIM	mitochondrial ornithine transporter 1	9.09034	0.00143038			GPBPVW401CDTEC	transportin 3	1.44899	0.0452576
GPBPVW401C6M0T	progestin and adipoQ receptor family member III [Xenopus (Silurana) tropicalis]	9.05286	0.000254005			GPBPVW402HYQ9C	cation transporter [Azotobacter vinelandii DJ]	1.34413	0.00526808
GPBPVW401CNBZU	DCN1-like protein 5	9.03307	0.00710203			contig37217	Homo sapiens baculoviral IAP repeat-containing 8 (BIRC8), mRNA	1.32118	0.0043313
GN8XUQJ01DKY21	homeobox protein HoxB2ab	8.95933	0.000353184			contig36593	transcription elongation factor B (SIII), polypeptide 1 (15kDa, elongin C) [syn	-1.40291	0.0418675
GN8XUQJ01CGZ05	MAX dimerization protein 4	8.95899	0.00605181			contig23807	mitochondrial complex I subunit NDUFA7	-1.42647	0.0476568
GPBPVW401BH8J2	34.9 kDa connexin	8.94958	0.00653458			contig20783	qil1	-1.44335	0.0484458
GN8XUQJ01C20GL	vacuolar protein sorting-associated protein 8 homolog	8.93197	0.000577353			contig39202	39S ribosomal protein L14, mitochondrial precursor	-1.46798	0.0256211
GN8XUQJ01ATY9A	Sternopygus macrurus Nav1.1Lb mRNA, partial cds	8.93158	0.0243519			contig31791	ornithine aminotransferase precursor variant	-1.49457	0.0231434
contig32521	aldehyde dehydrogenase family 1 member A3	8.86064	0.000233344			contig26029	Low molecular weight phosphotyrosine protein phosphatase	-1.50742	0.0148941
contig34002	protein serine/threonine phosphatase-1 alpha isoform	8.82565	0.00617354			GPBPVW402GOOYK	Ubiquinone biosynthesis protein COQ9, mitochondrial precursor	-1.56451	0.0309928
GN8XUQJ02H4CWL	Mus musculus polymerase (RNA) I polypeptide A (Polr1a), mRNA	8.82227	0.000608804			contig28065	Probable RNA-binding protein EIF1AD	-1.57176	0.0482621
GN8XUQJ02GU6MH	acyl-CoA synthetase short-chain family member 1, isoform CRA_d	8.7905	0.000395089			GN8XUQJ01D3HPQ	RNA-binding protein 40	-1.57677	0.0247117
GPBPVW401EMPLI	Solute carrier family 35, member B1	8.78974	0.000259371			contig40413	electron transfer flavoprotein subunit alpha, mitochondrial	-1.61888	0.00970349
GPBPVW402FNV7Q	pol polyprotein///pol polyprotein [Walleye epidermal hyperplasia virus 1]	8.70895	0.000333321			contig37487	RNA polymerase II transcriptional coactivator	-1.6257	0.0417707
GN8XUQJ01CXX45	Kuhlia rupestris 16S large subunit ribosomal RNA gene, partial sequence; mitoch	8.70823	0.000231669			GPBPVW402G13RZ	Histone H2AV	-1.6361	0.0310875
contig28958	solute carrier family 7, member 9 [Xenopus (Silurana) tropicalis]	8.62226	0.000231491			contig42435	comm domain-containing protein 4	-1.66344	0.00191455
GPBPVW401DDKK2	Mus musculus centrosomal protein 290 (Cep290), mRNA	8.61977	0.000242045			GPBPVW402HW6YO	Cleft lip and palate transmembrane protein 1	-1.69835	0.0408858
contig34301	CCL4 protein [Oncorhynchus mykiss] gb|AAT76448.1| CCL4	8.60782	0.00907262			GN8XUQJ02IRW4N	Proteasome subunit beta type-7 precursor	-1.70584	0.0251877
GN8XUQJ01CF7PT	Abhd2a protein	8.58862	0.000438199			contig25285	Splicing factor 3B subunit 5	-1.73033	0.0223016
GN8XUQJ01D8MUU	WW domain binding protein 2, isoform CRA_b	8.56582	0.000235412			contig31193	multiple coagulation factor deficiency 2	-1.7486	0.0109077
GN8XUQJ01CJFQ8	cholinephosphotransferase 1	8.53301	0.000517738			contig24462	heat shock factor binding protein 1	-1.75396	0.00287231
GN8XUQJ02ID6FS	arf-GAP with SH3 domain, ANK repeat and PH domain-containing protein 2 isoform	8.52121	0.00316712			contig38108	mitochondrial ATP synthase subunit d	-1.75648	0.0386222
GN8XUQJ02JO1BL	sister chromatid cohesion protein PDS5 homolog B	8.43582	0.000942617			contig40208	26 proteasome complex subunit DSS1	-1.7678	0.0195281
contig34199	Equus caballus striatin, calmodulin binding protein 3 (STRN3), mRNA	8.43227	0.000549744			contig30555	myosin regulatory light chain 12B	-1.78142	0.0427597
GPBPVW401CJBBJ	molybdenum cofactor sulfurase	8.42912	0.000409302			contig34555	Chain A, Solution Structure Of Ufm1, A Ubiquitin-Fold Modifier	-1.78346	0.03622
GPBPVW402H8PEU	phosphatidylinositide phosphatase SAC1	8.3979	0.0138986			contig31150	FADD	-1.78846	0.0253229
GN8XUQJ02HLIKP	Acad8 protein	8.39616	0.00775154			contig29908	FAM50A	-1.79687	0.0195094
GN8XUQJ01DXN4I	FAM60A	8.33833	0.00334593			contig32946	cleavage and polyadenylation specificity factor subunit 5	-1.81189	0.0261873
GPBPVW402IBHM4	laminin gamma 3, isoform CRA_a	8.30864	0.000769419			contig32445	Developmentally-regulated GTP-binding protein 2	-1.81197	0.00615635
GPBPVW401CAS3V	Hsp90 co-chaperone Cdc37-like 1	8.25244	0.000730845			GPBPVW401BGUIQ	Nucleoporin 160kDa	-1.81211	0.00204903
GPBPVW402HA01G	Homo sapiens ligand dependent nuclear receptor corepressor (LCOR), transcript v	8.24829	0.000398046			GN8XUQJ01D0J7T	Phenylalanyl-tRNA synthetase, mitochondrial precursor	-1.82299	0.0119296
GN8XUQJ01BD3II	Takifugu rubripes MYHM2126-1 mRNA for myosin heavy chain, partial cds	8.23217	0.000247884			contig35405	Periphilin-1	-1.8354	0.0098435
contig12038	Oreochromis aureus trypsin mRNA, complete cds	8.22745	0.000230685			contig32989	cAMP-responsive element-binding protein 3-like protein 4	-1.83909	0.0453868
GPBPVW401DE803	laminin, gamma 1	8.20961	0.000757937			GPBPVW401B1GJC	Gamma-soluble NSF attachment protein	-1.84537	0.00123208
GN8XUQJ01EO7U6	Fras1 related extracellular matrix 1a	8.20763	0.0222306			GPBPVW402GE1IJ	peptidylprolyl isomerase D	-1.87801	0.027646
contig39091	Mus musculus Rho guanine nucleotide exchange factor (GEF) 5 (Arhgef5), mRNA	8.2015	0.000755555			contig32121	ATP synthase mitochondrial F1 complex assembly factor 2, mitochondrial precurso	-1.88279	0.0439477
contig41902	C-C motif chemokine 4 precursor	8.19629	0.00486068			contig27548	leucine carboxyl methyltransferase 1	-1.92829	0.0242645
GN8XUQJ02I7F5J	homeobox protein HoxB3	8.1931	0.000540093			contig31347	SET and MYND domain containing 2, isoform CRA_a	-1.9289	0.00442142
contig14982	Clec10a protein	8.18156	0.00127008			contig33264	Surfeit locus protein 1	-1.92929	0.0365741
GPBPVW402JQPDK	Rattus norvegicus acetyl-coA carboxylase 1 gene, exon 1	8.15706	0.000241868			GPBPVW401DUE1I	l(3)mbt-like 3	-1.92984	0.0307012
GN8XUQJ02G1HA9	trimeric intracellular cation channel type B	8.08843	0.000422333			GPBPVW402GLAIU	Acyl-Coenzyme A dehydrogenase, C-4 to C-12 straight chain	-1.93557	0.049018
GN8XUQJ02J6H7H	Danio rerio forkhead box D1 (foxd1), mRNA	8.08586	0.000290994			contig39646	NEDD8-activating enzyme E1 regulatory subunit	-1.94405	0.0278687
GN8XUQJ01A176K	ADAMTS-1 protein	8.07711	0.0334962			contig37886	NADH dehydrogenase 1 beta subcomplex subunit 5, mitochondrial precursor [Oncorh	-1.94826	0.020579
contig31214	.10H1 protein	8.02387	0.0228954			contig32866	FAM96B	-1.95846	0.00959401
GN8XUQJ01A33BD	glutamate dehydrogenase	8.01464	0.00209872			contig30011	UXT	-2.00877	0.00268416
GPBPVW401BVDWG	Rattus norvegicus TAF1 RNA polymerase II, TATA box binding protein (TBP)-associ	8.00038	0.000562575			GPBPVW402FPDUH	haloacid dehalogenase-like hydrolase domain-containing protein 2 [Ictalurus pun	-2.01506	0.00219541
GPBPVW401A6XUK	transmembrane protein 209 [Xenopus (Silurana) tropicalis]	7.97401	0.0267511			contig31739	NADP-dependent malic enzyme, mitochondrial precursor	-2.02662	0.0234571
GN8XUQJ02FS9O4	poly [ADP-ribose] polymerase 3	7.971	0.000300829			GN8XUQJ02G40UL	S-acyl fatty acid synthase thioesterase, medium chain	-2.03023	0.00302354
contig32934	Takifugu rubripes B7-H3 protein (b7-h3), mRNA dbj|AB453017.1| Takifugu rubripes	7.93094	0.00501403			GN8XUQJ02F5X0E	ATP synthase subunit f, mitochondrial	-2.03445	0.0333909
GPBPVW402HWPNO	Slc39a6 protein	7.92395	0.000343308			contig24022	Ddx5 protein	-2.03611	0.00668077
GN8XUQJ01DB61Y	Fatty acid desaturase 1	7.90214	0.000245704			contig18730	Neighbor of COX4	-2.03706	0.00622683
GPBPVW401D44NA	Danio rerio retinaldehyde dehydrogenase type 4 (Raldh4) mRNA, complete cds	7.84023	0.00026088			GPBPVW401EZ7I2	Ribonuclease H1	-2.06717	0.0219015
contig15785	Oryzias latipes cytochrome P450 2P3 (cyp2p3), mRNA gb|EF546464.1| Oryzias latip	7.83034	0.00075602			contig32746	Transmembrane emp24 domain-containing protein 10 precursor [Oncorhynchus mykiss	-2.09785	0.0372649
GN8XUQJ02F3QGV	RAC-alpha serine/threonine-protein kinase	7.82339	0.0350411			GN8XUQJ02ISJQO	DNA-binding protein Ikaros	-2.11102	0.0283957
contig36672	S-adenosylmethionine synthetase isoform type-1	7.82117	0.00044065			contig23702	ICT1 protein	-2.11636	0.0222359
contig31164	SPARC precursor	7.78718	0.000304819			contig31258	Surfeit locus protein 5	-2.12398	0.03426
GPBPVW401EVQGL	BM-010 variant	7.75438	0.0309508			GPBPVW401C45Y5	Transcription termination factor, mitochondrial precursor	-2.12535	0.0199405
GN8XUQJ02GINTC	Mus musculus solute carrier family 25, member 36 (Slc25a36), mRNA	7.74889	0.000447893			contig33282	Dynactin subunit 3	-2.1287	0.0149484
GN8XUQJ01ED01I	Homo sapiens HSPC144 mRNA, complete cds	7.74695	0.000270968			contig39628	polymerase (RNA) II (DNA directed) polypeptide L, 7.6kDa	-2.15085	0.0448362
GPBPVW402FJTBL	Bos taurus GSG1-like (GSG1L), mRNA	7.73907	0.00121546			GPBPVW401EI6PH	acyl-Coenzyme A dehydrogenase, C-4 to C-12 straight chain	-2.15263	0.0114753
GN8XUQJ02GZ6LF	Solea senegalensis RPL39 mRNA for ribosomal protein L39, complete cds	7.73253	0.0160907			contig34028	ERAP2 protein	-2.16556	0.0131232
contig29250	Rattus norvegicus brain-enriched guanylate kinase-associated (Begain), transcri	7.72841	0.000356606			contig34270	Protein-L-isoaspartateD-aspartate O-methyltransferase	-2.1723	0.0180567
contig33251	G protein-coupled receptor 161	7.70243	0.000247723			contig28269	fukutin	-2.18137	0.0461751
GPBPVW401DN26P	protocadherin-10	7.69922	0.0004797			contig28763	nei endonuclease VIII-like 1	-2.18584	0.0482465
GPBPVW401DUMBV	Homo sapiens complement component 4 binding protein, beta (C4BPB) gene, complet	7.69508	0.000576564			contig39975	signal peptidase complex subunit 1	-2.20003	0.00998887
GPBPVW401DKYBS	Pleuronectes americanus aminopeptidase N (ampN) mRNA, complete cds	7.67703	0.0135033			contig28860	Dgcr8 protein	-2.22573	0.0404804
GPBPVW401A6DLT	transmembrane protein 131	7.63766	0.000423018			contig24114	ss18-like protein 2	-2.23913	0.00856831
GPBPVW401E0KOX	GIMAP7 protein	7.58005	0.00444609			contig33804	COMM domain-containing protein 6	-2.24496	0.0414676
GPBPVW402HJVPY	eSRS4	7.57262	0.000231006			contig23636	lyr motif-containing protein 5a	-2.24693	0.000358242
contig37870	Homo sapiens replicative senescence upregulated protein mRNA, complete cds	7.54054	0.000276672			GPBPVW401EIBYD	medium-chain specific acyl-CoA dehydrogenase, mitochondrial	-2.29998	0.0288381
GN8XUQJ01BB6D5	Homo sapiens RIMS binding protein 2 (RIMBP2), mRNA	7.53884	0.000298525			contig36821	39S ribosomal protein L35, mitochondrial precursor	-2.30154	0.0315631
GPBPVW402HT8JB	complement component 3a receptor 1	7.53535	0.00797348			contig19217	Tropomyosin-1 alpha chain	-2.31032	0.00476522
contig36872	G protein-coupled receptor 135	7.53379	0.000699863			contig37754	LYR motif-containing protein 7	-2.31566	0.0292179
contig29042	thioredoxin	7.5275	0.00384475			GPBPVW401EAZEX	Danio rerio immunoglobulin mu heavy chain constant domain and immunoglobulin de	-2.32372	0.00692369
contig13500	glutaminyl-peptide cyclotransferase [Xenopus (Silurana) tropicalis] emb|CAJ8246	7.47608	0.0224945			GPBPVW401EO9KE	suppressor of variegation 4-20 protein-like 2	-2.34093	0.00475933
GPBPVW401BIY7F	igf2bp3 protein [Xenopus (Silurana) tropicalis]	7.45804	0.000246989			contig37202	adenylyltransferase and sulfurtransferase mocs3	-2.36402	0.0425066
GPBPVW402HI8B5	Nav1.4a	7.45446	0.00204608			GN8XUQJ02I8Y9W	Mus musculus chemokine (C-C motif) ligand 5 (Ccl5), mRNA	-2.38161	0.0399693
GPBPVW402FN6PD	myosin light chain 1	7.44584	0.00396905			contig35770	Glutathione S-transferase kappa 1	-2.39147	0.0215809
GN8XUQJ02FLSJJ	H1 histone	7.44442	0.0229927			GPBPVW402JESOX	Echinoderm microtubule-associated protein-like 1	-2.39493	0.0496982
GPBPVW402ISCUK	band 3 anion exchange protein 1	7.44386	0.00694839			contig36095	Adenosine deaminase-like protein	-2.39792	0.0170365
GN8XUQJ01BD1FC	Btbd6 protein	7.41676	0.000231731			contig36428	Peptidyl-prolyl cis-trans isomerase-like 3	-2.4121	0.00236702
GPBPVW401EUORA	Mus musculus angiopoietin 1 (Angpt1), mRNA	7.4148	0.0014205			GN8XUQJ01A72BK	intraflagellar transport protein 52 homolog	-2.44486	0.0166027
GN8XUQJ02FS0WE	Latimeria menadoensis HoxB gene cluster, complete sequence	7.40679	0.000824934			GPBPVW402JY4WF	Mid1-interacting protein 1	-2.44604	0.000413239
GN8XUQJ01ANUNX	Danio rerio sterile alpha motif domain containing 13 (samd13), transcript varia	7.39823	0.000328724			GPBPVW402JIVQX	Electron transfer flavoprotein subunit alpha, mitochondrial precursor [Salmo sa	-2.4478	0.00654089
GN8XUQJ02JJDYE	cytoplasmic tRNA 2-thiolation protein 2	7.38745	0.00252164			GPBPVW401ALP7Z	Nuclear pore glycoprotein p62	-2.45398	0.019922
GPBPVW402J4T25	fumarylacetoacetate hydrolase domain containing 2A [Xenopus (Silurana) tropical	7.38312	0.00921925			contig35900	Retinol dehydrogenase 3	-2.45849	0.0159665
GN8XUQJ02IPXVL	Oncorhynchus mykiss complement component C3 mRNA, partial cds	7.36404	0.00655379			contig22462	Glutaredoxin-2, mitochondrial precursor	-2.47183	0.0328875
GPBPVW402JSIX2	alpha-(1,3)-fucosyltransferase	7.35149	0.000524986			contig30784	cysteine and histidine-rich domain-containing protein 1	-2.47573	0.00037922
contig15399	Probable E3 ubiquitin-protein ligase RNF144A-A	7.34002	0.0223227			GN8XUQJ02I75WV	small nuclear ribonucleoprotein Sm D3	-2.48491	0.0328048
GPBPVW402FWYR5	cyclin-dependent kinase 8	7.3199	0.0076035			contig24021	DEAD-box RNA-dependent helicase p68	-2.48866	0.00530968
GN8XUQJ01D64MR	cytochrome P450 monooxygenase CYP2K17	7.30592	0.000802552			contig21836	FUN14 domain-containing protein 1	-2.50552	0.0111453
GPBPVW402FV8FK	Paralichthys olivaceus pigment epithelium-derived factor gene, complete cds	7.28579	0.00397508			contig33114	serologically defined colon cancer antigen 3 isoform 3	-2.51834	0.00107834
GN8XUQJ02JTVEU	FAM139A	7.22984	0.00751008			contig22808	sorting nexin-3	-2.52319	0.0315052
GN8XUQJ02ILL6D	transmembrane protein 120a	7.22787	0.000243052			GN8XUQJ02IZHFM	death domain-containing protein cradd	-2.52695	0.00137256
contig42956	claudin 1	7.2214	0.00783086			GPBPVW401EXLDY	deoxyribonuclease tatdn3	-2.56861	0.00975209
GPBPVW402F22MQ	P2Y receptor	7.21746	0.000745939			contig35628	FK506-binding protein 3	-2.57728	0.0041734
GN8XUQJ01C2P8B	protein MICAL-3	7.18258	0.0195128			contig34132	leukocyte receptor cluster (LRC) member 1	-2.6017	0.0336168
GPBPVW402HS5C2	ubiquitin specific peptidase 10, isoform CRA_b	7.17061	0.0079984			GN8XUQJ01BH052	fk506-binding protein 3	-2.60906	0.0249693
GPBPVW401DUDUX	growth arrest-specific protein 1	7.16493	0.00143213			contig21492	SH3 domain-binding glutamic acid-rich-like protein	-2.62152	0.0399819
GPBPVW402I9FCW	sprouty homolog 1	7.15824	0.00421506			GN8XUQJ01AGOHV	Danio rerio glycoprotein M6Ab (gpm6ab), mRNA gb|AY070266.1| Danio rerio DMbeta2	-2.63415	0.00463977
GN8XUQJ01D0LNX	Glomus intraradices AGP-like protein 2 (AGL2) mRNA, partial cds	7.14841	0.000292436			GPBPVW402HC43U	methylcrotonoyl-CoA carboxylase beta chain, mitochondrial	-2.65678	0.0465252
GN8XUQJ02HLYQ6	disks large homolog 3 isoform 4	7.14477	0.00112128			contig27401	Chain A, Human Ubiquitin-Activating Enzyme 5 In Complex With Amppnp pdb|3GUC|B	-2.68648	0.0067906
GPBPVW401ED84H	Danio rerio thrombospondin, type I, domain containing 7A (thsd7a), mRNA	7.12265	0.000230909			contig32435	bridging integrator 2	-2.68733	0.0442909
contig24097	PACE4AIIa	7.12064	0.00121094			GN8XUQJ02I780S	brain protein 44-like protein	-2.71941	0.00851212
GPBPVW401A6CIN	Angiopoietin 1	7.11489	0.000373361			contig31545	Di-N-acetylchitobiase	-2.72948	0.00848898
GPBPVW401DVQ7G	Anguilla japonica DNASE1 mRNA for deoxyribonuclease I, complete cds	7.08484	0.00554306			GN8XUQJ02JEL9O	Electron transfer flavoprotein subunit alpha, mitochondrial precursor [Osmerus	-2.73684	0.000411133
GPBPVW401BKMAC	Rabphilin 3a related protein (Rabphilin 3A-like) (Without C2 domains) [Xenopus	7.08107	0.000344572			contig06698	Peptidyl-prolyl cis-trans isomerase NIMA-interacting 4	-2.738	0.0175488
contig42990	L-allo-threonine aldolase	7.07805	0.000323235			GPBPVW401BY13K	mitochondrial mangenese superoxide dismutase	-2.76757	0.0250218
GN8XUQJ02GY24A	endothelin receptor A	7.06191	0.000230664			contig19691	transmembrane emp24 domain-containing protein 3	-2.77919	0.00163621
GPBPVW402G9EZZ	prohibitin	7.05527	0.0423371			contig31913	docking protein 2	-2.82835	0.00239082
GPBPVW401BLZB7	Sus scrofa phosphatidic acid phosphatase type 2C isoform 3 (PPAP2C) mRNA, compl	7.01539	0.000372816			GPBPVW402HOXK6	Trans-1,2-dihydrobenzene-1,2-diol dehydrogenase	-2.83109	0.0439722
GPBPVW402I2RH3	Gallus gallus LSM14A, SCD6 homolog A (S. cerevisiae) (LSM14A), mRNA	6.99853	0.0243445			contig33661	Intraflagellar transport 20 homolog	-2.86584	0.0100025
contig31391	Danio rerio keratin 8 (KRT8) mRNA, complete cds	6.98682	0.0221986			GPBPVW402H2WNS	DNA-directed RNA polymerase II subunit rpb11-a	-2.89068	0.00739332
GN8XUQJ01ED8F1	Oncorhynchus masou formosanus nucleoside diphosphate kinase (NDK_1) mRNA, compl	6.96331	0.000274049			contig34055	Phosphoenolpyruvate carboxykinase, cytosolic	-2.90946	0.0189458
GN8XUQJ01BQUQK	Mus musculus lysine (K)-specific demethylase 2B (Kdm2b), transcript variant 3,	6.95528	0.000231663			contig28859	DiGeorge syndrome critical region gene 8 [Xenopus (Silurana) tropicalis]	-2.92718	0.047945
contig30740	Oryzias latipes gene for membrane guanylyl cyclase OlGC1, complete cds	6.94259	0.00133163			contig21866	hydroxypyruvate isomerase	-2.92877	0.0453696
GN8XUQJ01CF7ZD	myocyte-specific enhancer factor 2D	6.93169	0.000232194			contig29067	Mus musculus lactamase, beta 2 (Lactb2), mRNA	-2.9421	0.00449081
GPBPVW402J4YHR	kelch repeat-containing protein	6.92719	0.00341658			contig39289	cyclin-H [Salmo salar] gb|ACH70698.1| cyclin H	-2.94762	0.00651159
contig31037	Arl15b protein	6.91436	0.000234168			contig22831	Serologically defined colon cancer antigen 10	-2.96909	0.00878397
GN8XUQJ02FT8XG	mitogen-activated protein kinase kinase kinase 5	6.91295	0.00550167			contig33179	Nedd8 activating enzyme E1 subunit 1	-2.98826	0.000975076
contig12729	Deoxyribonuclease-2-alpha precursor	6.9122	0.000231335			GN8XUQJ01CDMRA	Eukaryotic translation initiation factor 5A-1	-2.99136	0.0132969
GN8XUQJ02H3536	Equus caballus eukaryotic translation initiation factor 4 gamma, 3 (EIF4G3), mR	6.91103	0.00962767			contig34206	HSPC167	-3.0232	0.0344633
contig39083	Gallus gallus p21 protein (Cdc42/Rac)-activated kinase 1 (PAK1), mRNA	6.9054	0.000360591			GPBPVW402G8ZNB	p53 and DNA damage-regulated protein 1	-3.05086	0.0414525
GN8XUQJ02IWFFQ	Down syndrome critical region gene 6	6.88722	0.00286247			GPBPVW401EG8YP	microtubule associated protein 44	-3.08038	0.0186606
GPBPVW402IZ71U	insulin-degrading enzyme	6.87952	0.000409595			GN8XUQJ01ECYZV	Chain A, Solution Structure Of The Uba Domain In Human Protein Fam100b	-3.11156	0.011769
contig34058	Danio rerio expressed sequence CN833218 (gb:cn833218), mRNA	6.85664	0.0105361			contig28688	Glycerol-3-phosphate dehydrogenase, cytoplasmic	-3.1405	0.0047736
GN8XUQJ01C7CG5	Plecoglossus altivelis MT1 mRNA for MT1 melatonin receptor, complete cds	6.81609	0.0040897			contig38967	carbonyl reductase	-3.15795	0.0297828
contig28949	ATP-binding cassette transporter A1	6.80998	0.0320191			contig38254	origin recognition complex, subunit 4-like [Xenopus (Silurana) tropicalis] gb|A	-3.16553	0.00263285
GPBPVW401AVTEU	apoptosis-inducing factor 3	6.79576	0.00576934			GPBPVW402HZLUU	LYR motif-containing protein 5	-3.1756	0.000286948
GPBPVW402F9291	FAM135A	6.78204	0.0409299			contig34100	tumor protein p63-regulated gene 1 protein	-3.21056	0.0019635
GPBPVW401CATXF	Ctenocephalides felis partial mRNA for acetylcholinesterase 2 (ace2 gene), 3'-e	6.77537	0.0012529			contig33633	phosphatidylinositol-glycan biosynthesis class X protein	-3.22801	0.0486925
GN8XUQJ02FT393	Anguilla japonica carbonyl reductase mRNA, complete cds	6.77529	0.000631864			contig31280	Sus scrofa P311 mRNA, complete cds	-3.22808	0.00832305
GN8XUQJ01EI7K5	2-acylglycerol O-acyltransferase 2	6.76967	0.0163984			contig25641	28S ribosomal protein S24, mitochondrial precursor	-3.2305	0.0166509
contig15252	serine protease-like protein precursor	6.75525	0.0121339			contig36544	Cytochrome c oxidase assembly protein COX11, mitochondrial precursor [Salmo sal	-3.33482	0.00627359
GPBPVW401BPK3P	Vps20-associated 1 like 1	6.75075	0.000458732			contig42183	Mitochondrial GTPase 1, mitochondrial precursor	-3.35864	0.00103487
GPBPVW402IR7U6	Uroplakin-2	6.74664	0.00388254			contig31552	Cell division cycle protein 123 homolog	-3.37341	0.0052912
GPBPVW402JGHI9	Mus musculus mRNA for PEX5 protein	6.7257	0.00378277			GPBPVW402GNM19	CD3epsilon isoform 1 [Salmo salar] gb|ABO10202.1| CD3epsilon	-3.40557	0.00794085
GPBPVW401CHY59	UDP glucuronosyltransferase 5 family, polypeptide A5	6.72356	0.0128282			contig33565	Androgen-induced protein 1	-3.5522	0.00323316
GPBPVW402JFK7T	Cenpl protein	6.6926	0.00072862			GPBPVW401APPZ0	guanidinoacetate n-methyltransferase	-3.56476	0.0270938
GPBPVW402G06X8	kyphoscoliosis peptidase	6.68066	0.000902684			contig32821	calcineurin-like phosphoesterase domain-containing protein 1 isoform b [Homo sa	-3.57119	0.0136002
GN8XUQJ01AUOLT	Danio rerio pleiotropic regulator 1 (PLRG1) mRNA, complete cds	6.67487	0.000351366			contig21570	CD209 antigen-like protein E	-3.5822	0.0307086
GPBPVW401BQHNK	phosphorylase b kinase regulatory subunit beta	6.66705	0.0013328			contig36037	Thioredoxin-like protein 4B	-3.58624	0.00361127
GN8XUQJ01EOJJ3	protocadherin 2G21	6.66641	0.00118882			contig35575	Them4 protein	-3.63622	0.0203454
contig13093	Anguilla japonica mRNA for 28kDa-1c apolipoprotein, complete cds	6.64356	0.0217768			GPBPVW402I4RJG	Epinephelus coioides endozepine mRNA, complete cds	-3.63686	0.0320348
GN8XUQJ01EQ59Q	LMBR1 domain-containing protein 2-B	6.62768	0.0207239			GN8XUQJ01API2L	Chain A, Localisation Of Dynein Light Chains 1 And 2 And Their Pro- Apoptotic L	-3.65745	0.0157601
GN8XUQJ01C882X	Rattus norvegicus BAC CH230-6C14 () complete sequence	6.62735	0.00582712			contig33728	general transcription factor IIH, polypeptide 3	-3.69796	0.000448805
contig34223	mitochondrial-processing peptidase subunit beta	6.62379	0.00172705			GPBPVW401AOPVC	kynurenine--oxoglutarate transaminase 3	-3.79842	0.00645833
GN8XUQJ01EBPB7	protocadherin 8, gene 2	6.62033	0.000342543			GPBPVW401BTSMS	plectin isoform 1f	-3.93613	0.0383389
GN8XUQJ02GAETZ	Fdps protein	6.61701	0.000235468			contig35338	toll-like receptor 3	-4.01527	0.0286922
contig13671	Acsl1 protein	6.60339	0.00835871			GN8XUQJ02IUKLJ	BTB/POZ domain-containing protein KCTD17	-4.34051	0.0247975
contig37286	glycine dehydrogenase (decarboxylating)	6.58461	0.00463586			contig27236	dolichol-phosphate mannosyltransferase	-4.38657	0.0299333
contig35996	Danio rerio transforming growth factor beta 3 (tgfb3) gene, exon 7 and complete	6.56065	0.000489558			GN8XUQJ02JUD7F	Trifunctional enzyme subunit alpha, mitochondrial precursor	-4.619	0.0342727
GPBPVW401D9IQP	dystonin, isoform CRA_j	6.54729	0.0310809			contig34510	5-formyltetrahydrofolate cyclo-ligase	-4.75999	0.0073184
GN8XUQJ01B8BK7	Mus musculus dedicator of cytokinesis 9 (Dock9), transcript variant 4, mRNA	6.53028	0.00275752			contig44068	ACBP/ECHM	-4.82868	0.0107102
GPBPVW401B2I2Q	MANSC domain-containing protein ENSP00000370673	6.51835	0.000380202			GN8XUQJ02GQWJI	NK-lysin type 3	-4.83333	0.00525742
contig33025	Anguilla japonica CYP1A9 mRNA for cytochrome P450 1A9, complete cds	6.48117	0.0018726			contig27774	Amine sulfotransferase	-4.8681	0.00236113
GPBPVW402HQOCS	clarin-1 [Danio rerio] gb|AAH76443.1| Clarin 1	6.46982	0.000238113			GN8XUQJ02GTD0K	Guanine nucleotide-binding protein GI/GS/GO subunit gamma-10 precursor [Rana ca	-4.93509	0.0362317
contig34644	Mus musculus phosphatidylserine receptor transcript variant 2 (Jmjd6) mRNA, com	6.46534	0.00623304			contig42988	chemokine receptor-like 1	-4.96361	0.0124003
GN8XUQJ01AUZEW	CUB and sushi domain-containing protein 1 precursor	6.46024	0.000254742			GPBPVW401DUBEX	Epinephelus coioides ictacalcin mRNA, complete cds	-5.32128	0.021421
contig34226	Mus musculus laminin, beta 2 (Lamb2), mRNA	6.45861	0.00101818			contig22793	Gadus morhua goose-type lysozyme gene, complete cds, alternatively spliced	-5.32303	0.00305019
contig16974	tryptophan 2,3-dioxygenase, isoform CRA_c	6.44895	0.000907856			contig39806	FAM82B	-5.52689	0.00458011
GPBPVW402HNKZW	phospholipase C-beta 3	6.43352	0.00443643			contig27374	LSM8 homolog, U6 small nuclear RNA associated (S. cerevisiae), isoform CRA_a [H	-5.65894	0.0375165
GN8XUQJ01AZT89	Probable 39S ribosomal protein L24, mitochondrial precursor [Anoplopoma fimbria	6.41919	0.00255731			contig43450	granzyme I-1	-5.6607	0.0181055
GPBPVW401BURGA	Oncorhynchus mykiss otolith matrix macromolecule-64 (LOC100170213), mRNA dbj|AB	6.41589	0.000769096			contig30957	inhibitor of DNA binding 4, dominant negative helix-loop-helix protein [Xenopus	-5.83174	0.0350684
contig44249	N-acetylneuraminate lyase	6.40977	0.00695246			contig32425	tumor necrosis factor alpha-induced protein 8-like protein 3	-5.97206	0.0174277
GPBPVW402H5MID	KIAA1310	6.39662	0.00592036			contig30541	ictacalcin	-6.23745	0.0109267
contig28338	Tetraspanin-8	6.37443	0.0123045			GPBPVW401BM6JX	KDEL (Lys-Asp-Glu-Leu) containing 1, isoform CRA_b	-6.56193	0.00111765
GPBPVW402GDNMT	transmembrane inner ear expressed protein isoform b	6.35757	0.0101975			GPBPVW401DL9M0	KDEL (Lys-Asp-Glu-Leu) containing 1, isoform CRA_c	-6.81697	0.000933075
contig20835	Rattus norvegicus fem-1 homolog c (C. elegans) (Fem1c), mRNA	6.35577	0.000407542			contig24489	Dynein light chain Tctex-type 1	-6.91559	0.00987904
GPBPVW402HYDM6	neurofibromin 2 (merlin) [Xenopus (Silurana) tropicalis]	6.33841	0.000243164			contig34726	complement 1 subcomponent q polypeptide gamma	-7.30968	0.0114328
GN8XUQJ02IJZQB	tocopherol (alpha) transfer protein	6.33672	0.0019285			GN8XUQJ01DD88B	Epithelial membrane protein 2	-8.12809	0.0143563
GN8XUQJ01DKW0K	Conger conger glutamate decarboxylase 65kDa isoform A GAD65A mRNA, partial cds	6.32992	0.0128342			contig34786	complement component 1, q subcomponent, B chain	-8.4965	0.00785829
contig36907	Calmegin precursor	6.29009	0.000356968			contig30708	protein-tyrosine kinase 6	-9.46109	0.00102701
GN8XUQJ02IPPYF	phosphatidic acid phosphatase type 2 domain containing 3, isoform CRA_a [Homo s	6.28924	0.000279671			contig39710	CC chemokine SCYA112	-10.1736	0.0143954
contig36372	Slc38a4 protein	6.26596	0.000621297			contig33627	affixin	-24.3905	0.00115883
GPBPVW401B49IU	Danio rerio dehydrogenase/reductase (SDR family) member 11a (dhrs11a), mRNA	6.26341	0.0121491
GPBPVW401AVVK3	branched-chain-amino-acid aminotransferase, mitochondrial	6.25871	0.00271848
contig35155	Homo sapiens protein tyrosine phosphatase, receptor type, D (PTPRD), transcript	6.25594	0.000416884
contig14391	SLAM family member 8 precursor	6.24146	0.0486727
GN8XUQJ01B9EL2	Oncorhynchus mykiss calreticulin (crt), mRNA gb|AY372389.1| Oncorhynchus mykiss	6.23893	0.000242565
GPBPVW401DD38V	tissue transglutaminase	6.22787	0.000395165
GN8XUQJ02HT4DY	eukaryotic translation initiation factor 3, subunit 9 eta, 116kDa isoform b var	6.21376	0.00213075
GN8XUQJ01D36FY	Golgin subfamily A member 6-like protein 1	6.21256	0.000994775
contig35607	Ankyrin repeat domain-containing protein 22	6.21126	0.000626317
GN8XUQJ01D5YD1	aminopeptidase P, AP-P [swine, kidney cortex, Peptide, 624 aa]	6.20722	0.000427818
GN8XUQJ01BL2DI	Mus musculus GRK6 gene	6.1916	0.00324245
GPBPVW401DA2E3	U8 snoRNA-decapping enzyme [Xenopus (Silurana) tropicalis]	6.17857	0.00026451
GN8XUQJ01BUN3R	Hemibarbus mylodon beta-actin 1 mRNA, complete cds	6.17519	0.0182047
GN8XUQJ01AJKVC	ATP-binding cassette protein C12, variant A	6.17225	0.000231038
contig32735	DNA-directed RNA polymerase III subunit RPC7-like	6.15068	0.00158463
GPBPVW401BCOC7	endothelin receptor	6.14957	0.000246723
GN8XUQJ02JNO65	L-type amino acid transporter 4	6.14833	0.0256361
GN8XUQJ02JOBNR	dihydrofolate reductase	6.14548	0.0226416
GPBPVW401D1PN5	Arabidopsis lyrata subsp. lyrata ATP binding protein, mRNA	6.12029	0.00555685
contig40663	complement component C5-2	6.09202	0.00130339
contig34538	Homo sapiens citrate lyase beta like (CLYBL), mRNA	6.07447	0.00285389
GPBPVW401AFZAW	Glra4a protein	6.05168	0.00164393
GPBPVW402JHUJY	Mus musculus calcium channel, voltage-dependent, alpha 2/delta subunit 2 (Cacna	6.0367	0.0294929
GPBPVW402FX5TS	Mus musculus peptidoglycan recognition protein precursor (Pglyrp) gene, exons 2	6.03428	0.00025905
GPBPVW401AFZBG	tumor necrosis factor receptor superfamily member 27	6.0298	0.0107108
GPBPVW401BNHVH	solute carrier family 33 (acetyl-CoA transporter), member 1	6.02705	0.00326413
contig30967	vinexin	6.02104	0.000329456
GN8XUQJ01BFYQ2	Rattus norvegicus arginine-glutamic acid dipeptide (RE) repeats (Rere), mRNA	5.99966	0.00707561
contig26837	DnaJ-like subfamily A member 4	5.99832	0.0290919
GPBPVW401COC82	Bos taurus microtubule-actin crosslinking factor 1 (MACF1), mRNA	5.98812	0.0116207
GN8XUQJ02HDJCI	Oryctolagus cuniculus RAB11 family interacting protein 1 (class I) (RAB11FIP1),	5.98473	0.00211786
GPBPVW402GYI3R	interleukin-20	5.98342	0.0084821
GN8XUQJ01DZBC8	calcium binding protein 39, like 1	5.98261	0.0215039
GPBPVW402JXLR2	RIO kinase 1 (yeast)	5.9549	0.00507319
GN8XUQJ01AJ3BE	solute carrier family 13 member 1	5.94702	0.0278584
GN8XUQJ02IUHK5	Salmo salar partial H1 gene for histone H1	5.9178	0.00823245
GN8XUQJ01CY335	Danio rerio kinesin-associated protein 3 (kifap3), mRNA	5.90878	0.000483298
GPBPVW402G1YVR	bone morphogenetic protein 5	5.90745	0.000238171
GPBPVW402HDHBQ	ectodysplasin-A	5.89245	0.00238413
GPBPVW402JIMIN	KIAA0853-like protein	5.88025	0.018787
contig42213	myocyte enhancer factor 2a	5.87875	0.00111514
GPBPVW402IYFTA	DEP domain-containing mTOR-interacting protein	5.87635	0.000344152
GN8XUQJ01DPF9L	transmembrane protein 164, isoform CRA_c	5.87107	0.0162655
GPBPVW402H6E9Y	glycogen [starch] synthase, liver	5.8395	0.000585772
GPBPVW402H4M1W	hyaluronan synthase 2 [Xenopus (Silurana) tropicalis]	5.82993	0.000251013
contig18286	Dolichol phosphate-mannose biosynthesis regulatory protein	5.8263	0.000232218
GPBPVW401BZBGQ	Ras-related GTP binding C [Xenopus (Silurana) tropicalis] emb|CAJ81911.1| Ras-r	5.82544	0.00847657
contig29776	Osmerus mordax aquaglyceroporin (AQP9) mRNA, complete cds	5.7997	0.00412164
GPBPVW401CFBQW	talin-1	5.79777	0.0187828
GPBPVW401CE0B3	Danio rerio striatin mRNA, complete cds	5.79312	0.0463587
contig24349	Mus musculus glycoprotein m6b (Gpm6b), transcript variant 8, mRNA	5.78059	0.000271705
contig27077	Importin 9	5.77152	0.00198115
GPBPVW401DSVY2	prepromultimerin	5.76297	0.00321469
contig41914	Oryzias latipes strain HNI male sex-determining protein (DMRT1Y) gene, DMRT1Y-H	5.75272	0.00350699
GPBPVW402F0441	cullin 5, isoform CRA_a	5.74194	0.000637938
GN8XUQJ02H1RW9	WD repeat domain 20	5.7303	0.00448771
contig19202	matrix metalloproteinase 3/10b	5.71198	0.000565103
GN8XUQJ01DZPBX	Macaca mulatta H/ACA box 50 snoRNA, complete sequence	5.7052	0.0229765
GN8XUQJ02HIPQR	PI-PLC X domain-containing protein 1	5.70291	0.00166022
GPBPVW402FZWZP	Homo sapiens nuclear factor of activated T-cells c4 isoform IV-IXi (NFATC4) mRN	5.70037	0.00103202
GPBPVW402F8KNL	Cyprinus carpio mRNA for complement C3-S, complete cds	5.64365	0.000233349
GN8XUQJ02GK81E	Eimeria tenella strain Weybridge (Wey) glucose-6-phosphate isomerase (G6-PI) ge	5.64101	0.00119003
GPBPVW401AE9TN	glycosyltransferase [Neisseria mucosa ATCC 25996]	5.62596	0.0125327
GPBPVW401BOFF3	Oncorhynchus mykiss cathepsin L mRNA, partial cds	5.61634	0.0119019
contig15886	alpha-2-macroglobulin	5.60845	0.00845459
GN8XUQJ01EPVDA	Mus musculus trafficking protein, kinesin binding 1 (Trak1), mRNA	5.60451	0.00481927
GN8XUQJ02GT2GP	Mus musculus Z15 small nucleolar RNA gene	5.60054	0.0111848
GN8XUQJ01BPP8C	Senp3b protein	5.59889	0.00153166
contig28352	Gem-associated protein 6	5.58997	0.0113722
contig22124	serine (or cysteine) proteinase inhibitor, clade D (heparin cofactor), member 1	5.57434	0.00220434
GN8XUQJ01DS0CO	DnaJ-like protein subfamily b member 13	5.56702	0.000354553
GN8XUQJ02H8FEB	nucleolar complex associated 4 homolog (S. cerevisiae), isoform CRA_a [Homo sap	5.54218	0.000457994
GPBPVW402HHJVN	NDRG3	5.52807	0.0114531
GPBPVW402GFQYG	family with sequence similarity 132, member A precursor	5.5241	0.00199845
GPBPVW402G0MQ8	UDP glucuronosyltransferase 5 family polypeptide a2	5.52323	0.0113149
GN8XUQJ01DN5GF	mitochondrial import inner membrane translocase subunit Tim16	5.4839	0.00805711
contig29550	Gallus gallus eukaryotic translation initiation factor 4 gamma, 2 (EIF4G2), tra	5.46548	0.00105909
contig41995	epsilon-adaptin	5.45198	0.000520126
contig28103	Psmd7 protein [Xenopus (Silurana) tropicalis]	5.44339	0.00456788
contig45277	Toxocara canis excretory/secretory mucin MUC-4 (muc-4) mRNA, complete cds	5.4423	0.00206584
GN8XUQJ02F8M1I	Anguilla japonica podocalyxin-like protein mRNA, partial cds	5.44051	0.00211176
GPBPVW402INF0I	Meleagris gallopavo villin (VIL1) mRNA, partial cds	5.4324	0.0023971
GPBPVW401B8ILI	Dachshund c	5.42008	0.0191918
GN8XUQJ01DUTE9	PIK3C2B protein	5.4164	0.000415234
contig21011	Thioredoxin-like protein 4A	5.40051	0.00183465
contig36820	Gallus gallus nuclear receptor subfamily 1, group H, member 4 (NR1H4), mRNA gb|	5.39935	0.0023639
contig30874	Very long-chain acyl-CoA synthetase	5.39674	0.0436622
GPBPVW402GA8V5	dachshund homolog 1 [Xenopus (Silurana) tropicalis]	5.36709	0.000986547
GPBPVW401DHHUH	Klhl24 protein	5.36444	0.00212991
GPBPVW402JSF6S	tetraspanin-31	5.36341	0.0200522
contig15782	Fundulus heteroclitus cytochrome P450 2P2 (CYP2P2) mRNA, complete cds	5.35853	0.000810758
GN8XUQJ01C3IM7	scavenger receptor protein family member isoform 2	5.34702	0.00758543
GPBPVW402JNTN9	glycogen synthase kinase 3 alpha	5.3202	0.00083081
contig31094	Danio rerio follistatin a (fsta), mRNA	5.30705	0.000941484
contig16458	biotinidase, isoform CRA_a	5.30276	0.00195102
GPBPVW402IKTHJ	V-rel reticuloendotheliosis viral oncogene homolog A	5.30015	0.0298297
contig40852	Syndecan-2-A precursor	5.29394	0.000298528
contig31721	Cadherin-17	5.28426	0.000248318
GN8XUQJ02GG4UP	Oncorhynchus mykiss nonclassical MHC class I antigen (Onmy-LAA) mRNA, Onmy-LAA*	5.27768	0.00151317
GPBPVW401DPKB6	Rattus norvegicus kinesin family member 1B (Kif1b), mRNA dbj|AB070355.1| Rattus	5.27365	0.00219185
GN8XUQJ01CFD5D	receptor-type tyrosine-protein phosphatase U	5.26434	0.0391517
contig19071	vacuolar protein sorting 52	5.25903	0.0281258
GN8XUQJ01BNI27	Amblyomma scutatum calreticulin gene, complete cds	5.24947	0.00223699
GPBPVW401CXZXJ	protocadherin 2G34	5.24724	0.000285016
contig36598	C-C motif chemokine 19 precursor	5.22419	0.00669048
GN8XUQJ01D16B1	Cytosol aminopeptidase	5.21832	0.000601023
GN8XUQJ02GUZ0E	probable cation-transporting ATPase 13A1	5.21338	0.0205519
GPBPVW401EXS27	zona pellucida sperm-binding protein 1	5.2116	0.0141115
GPBPVW402FY2YA	Oryctolagus cuniculus epoxide hydrolase 1, microsomal (xenobiotic) (EPHX1), mRN	5.20994	0.00307299
contig39952	G-protein-coupled receptor GPR34 type 2	5.20562	0.0026518
GN8XUQJ02FP3LL	Xenopus laevis Runx2 spliced isoform mRNA, complete cds, alternatively spliced	5.20237	0.00122254
contig37913	latent transforming growth factor binding protein	5.18782	0.0111664
GN8XUQJ02G6H0N	protein transport protein Sec31A	5.14805	0.00888659
GN8XUQJ02JUV40	Homo sapiens G protein-coupled receptor 87	5.1473	0.00939975
GN8XUQJ01BKE56	Karyopherin-beta 3 variant	5.13933	0.00121971
contig31205	ezrin like [Danio rerio] gb|AAH95359.1| Ezrin like	5.12581	0.00924815
GN8XUQJ02HC5JL	Chain M, Structural Model For The Large Subunit Of The Mammalian Mitochondrial	5.10618	0.00416978
GPBPVW401ED75T	PHS1	5.10585	0.0109123
GN8XUQJ01DYC9D	WEE1 homolog 2 (S. pombe)	5.09724	0.000430571
GPBPVW402F9ZHR	Pimephales promelas elongation factor 1-alpha mRNA, complete cds	5.07695	0.0153093
GN8XUQJ02G0ZMF	hect domain and RLD 2	5.07196	0.00857455
GN8XUQJ01COQDD	Phosphatidylinositol-4-phosphate 5-kinase, type II	5.06707	0.0480039
GN8XUQJ01BJAEJ	Salmo salar sterol regulatory element binding transcription factor 1 (srebf1),	5.06449	0.000308463
contig27299	Pcdh2g4 protein	5.04103	0.00045634
contig13398	FBPL4	5.03652	0.000420883
GN8XUQJ02JRFSC	Solute carrier family 22 member 6	5.03457	0.00944513
GPBPVW402F4V2Y	melatonin receptor 1a 1.7	5.03204	0.0107585
GN8XUQJ02F6RX2	T-cell receptor V-alpha6 chain precursor	5.01732	0.000727501
GPBPVW401A2SBA	Lipocalin precursor	5.01546	0.000656981
contig11677	interferon-inducible protein IFI58	5.01541	0.0119856
GPBPVW401BY8EV	arylalkylamine N-acetyltransferse 1	5.01121	0.00218797
GN8XUQJ01AQSC1	transmembrane protein 41B isoform 2	5.00502	0.0431795
GN8XUQJ01EMFGL	KIAA1437 protein	5.00427	0.00114124
GN8XUQJ02JNNCT	Anguilla japonica AM1 mRNA for adrenomedullin 1, complete cds	5.00011	0.00173252
GPBPVW401DNP06	Homo sapiens sestrin 2 mRNA, complete cds	4.99964	0.00153272
GN8XUQJ01BDRX2	glycoprotein, synaptic 2	4.98998	0.00372048
GN8XUQJ02GMMI6	MHC class Ia antigen	4.9822	0.0162382
contig35220	GekBS150P	4.97651	0.00526116
GN8XUQJ01BBXP7	trehalase I	4.97191	0.0102686
GN8XUQJ01ECYKU	Oncorhynchus mykiss hemopexin-like protein variant 1 mRNA, partial cds	4.96857	0.0018465
GPBPVW401AUFCD	glycine N-methyltransferase	4.96433	0.000354888
GN8XUQJ01C6YZC	probable o-sialoglycoprotein endopeptidase	4.92656	0.000908626
GN8XUQJ01DIE3M	Als splice variant 2	4.92193	0.0110688
contig03408	complement component C3	4.92057	0.00292092
GPBPVW401C1MW3	toll-like receptor 21	4.91362	0.0002882
GN8XUQJ01BN5PU	YIPF3	4.90591	0.00921363
GN8XUQJ02JSO1E	flavin containing monooxygenase 5	4.90132	0.00179945
GN8XUQJ02HJA2Z	Hippoglossus hippoglossus tubulin beta-2C (Tubb2c) gene, partial cds	4.89581	0.0344745
GN8XUQJ02IZZB7	Oryctolagus cuniculus proton/amino acid transporter 1 (PAT1), mRNA gb|AY989816.	4.89151	0.000279794
GPBPVW402IXQ4G	dehydrogenase/reductase (SDR family) X-linked	4.88855	0.00332809
contig28954	Oryzias latipes gene, complete cds	4.87429	0.01679
contig00210	Mus musculus beta-spectrin 4 (Spnb4) gene, exon 6	4.87399	0.00177891
contig19196	matrix metalloproteinase 1	4.85935	0.00205386
contig23384	macrophage inflammatory protein-3 alpha	4.85104	0.010556
contig22536	collagen type I alpha 1	4.84706	0.00113308
GPBPVW402GV6AY	solute carrier family 38, member 4	4.83044	0.0017438
contig40076	CCR4-NOT transcription complex subunit 7	4.82718	0.0119106
GPBPVW401A6P3C	Danio rerio cytosolic prostaglandin E synthase (tebp) mRNA, complete cds	4.82673	0.000493124
GN8XUQJ01CYHOX	proprotein convertase subtilisin/kexin type 6	4.81719	0.00585566
GPBPVW401CKNK6	Sodium-dependent phosphate transporter 1-A	4.80987	0.000957695
GN8XUQJ02JN6I9	Mus musculus transcriptional factor AP-2 gamma (Tcfap2c) gene, promoter region,	4.80352	0.0490721
GN8XUQJ02I8F57	structure specific recognition protein 1a	4.79701	0.0197195
GPBPVW402IJCLZ	solute carrier family 2 facilitated glucose transporter member 2 [Dicentrarchus	4.79322	0.00105616
contig38712	cell division cycle protein 20 homolog	4.77723	0.00333213
GN8XUQJ02FMEI2	Mus musculus acyl-CoA thioesterase 11 (Acot11), mRNA	4.76966	0.00237575
contig19195	matrix metallopeptidase 13 (collagenase 3)	4.76833	0.000235994
contig41328	receptor-type tyrosine-protein phosphatase eta	4.76323	0.000333146
contig30083	AS42-specific fusion protein [Avian musculoaponeurotic fibrosarcoma virus AS42]	4.76144	0.0125615
GPBPVW402H0AGE	replication factor C subunit 4	4.76141	0.0193554
GPBPVW401BU4CC	nuclear factor NF-kappa-B p105 subunit	4.75128	0.00300043
contig35309	Homo sapiens membrane associated guanylate kinase, WW and PDZ domain containing	4.74983	0.00729762
GN8XUQJ01CMBGK	Danio rerio proteasome activator subunit 3 (psme3) mRNA, complete cds	4.74795	0.0284604
contig22537	collagen alpha-1 type I chain	4.74644	0.00488732
GN8XUQJ01C45OO	Anguilla japonica Spo11 mRNA, complete cds	4.74603	0.000339286
contig43431	homocysteine-responsive endoplasmic reticulum-resident ubiquitin-like domain me	4.74567	0.017
GN8XUQJ02FNQHW	Cobitis choii cytoplasmic beta-actin 1 (actb1) mRNA, complete cds	4.73865	0.0377527
GN8XUQJ01BMSNS	2-oxoglutarate dehydrogenase, mitochondrial isoform 3 precursor	4.73548	0.0025874
contig22538	Collagen alpha-1I chain precursor	4.73524	0.00440942
contig33530	Methionine-R-sulfoxide reductase B2, mitochondrial precursor	4.72924	0.0023784
GPBPVW401BQNA4	UDP-GlcNAc:betaGal beta-1,3-N-acetylglucosaminyltransferase 7	4.72557	0.00215911
GN8XUQJ02GDWCM	nucleoporin	4.72469	0.00552587
GPBPVW401A2HXL	Slc5a9 protein	4.72383	0.0100616
GN8XUQJ02GNGLV	ATPase, H+ transporting, lysosomal accessory protein 2	4.71352	0.000417713
GN8XUQJ01BXBDY	dedicator of cytokinesis protein 9	4.70296	0.000391663
contig31394	Rattus norvegicus exocyst complex component 6 (Exoc6), mRNA	4.70074	0.00350649
GPBPVW402IPGGS	Rattus norvegicus Na+/K+ transporting ATPase interacting 3 (Nkain3), mRNA	4.6517	0.000825959
GPBPVW401EXZRJ	Anguilla anguilla mRNA for tyrosine hydroxylase	4.64611	0.000563267
contig38950	matrilin-3a	4.64266	0.0244988
GN8XUQJ02FMJCJ	Larimichthys crocea bactericidal/permeability-increasing protein mRNA, complete	4.64066	0.00448359
GPBPVW401ASBF3	Sus scrofa cyclin T2 variant b (CCNT2) gene, partial cds, alternatively spliced	4.63984	0.041727
contig33540	xanthine oxidoreductase	4.63613	0.00861232
contig33221	Danio rerio supervillin (svil), mRNA	4.63349	0.0119611
contig26561	Carassius auratus nucleobindin 2 precursor (NUCB2) mRNA, complete cds	4.63334	0.000988107
GN8XUQJ02J46EC	prickle-like protein 2 isoform a	4.62424	0.0094808
GN8XUQJ01DXMG1	TBC1 domain family member 2B isoform b	4.62373	0.000924755
GN8XUQJ01BDCI2	FAM57A	4.61884	0.00023064
GPBPVW401AYPTI	Lambda-crystallin homolog	4.61807	0.00454577
contig30289	leucine-rich alpha-2-glycoprotein	4.61698	0.00161159
contig20886	coagulation factor V precursor	4.60971	0.00774337
GPBPVW402HBV5R	seven transmembrane helix receptor	4.6055	0.017204
contig42932	ankyrin 3, node of Ranvier (ankyrin G), isoform CRA_b	4.60188	0.0490733
contig30272	preprorenoguanylin	4.60104	0.00146484
GPBPVW401EN9KM	Oncorhynchus masou formosanus retinol-binding protein 2 (RBP2) mRNA, complete c	4.59988	0.00272855
GPBPVW402F4C4Y	hyaluronan synthase 2	4.58922	0.000711895
GN8XUQJ02GSBE3	Dermatan sulfate epimerase-like	4.58622	0.010406
GN8XUQJ02GW7AB	Scophthalmus maximus heat shock protein 90 (HSP90) mRNA, complete cds	4.58508	0.0192817
GN8XUQJ02HOK1H	synaptotagmin-like 5, isoform CRA_a	4.58373	0.00212932
GN8XUQJ01BSOAD	Golgin subfamily A member 2	4.58157	0.000896403
GN8XUQJ02JK987	Slc16a3 protein	4.57489	0.000777937
GN8XUQJ02IUSY7	Conger myriaster TRbeta1 mRNA for thyroid hormone receptor beta 1, complete cds	4.57175	0.000605243
GN8XUQJ01A65T5	Pcdh1a3 protein	4.56651	0.000489984
GN8XUQJ01C343G	Mus musculus eukaryotic translation initiation factor 3, subunit B (Eif3b), mRN	4.56558	0.0121415
contig30080	phosphate regulating endopeptidase homolog, X-linked (hypophosphatemia, vitamin	4.56	0.000377587
GPBPVW401D8FL4	Oncorhynchus mykiss calcium channel, voltage-dependent, L type, alpha 1D subuni	4.55741	0.000533144
GPBPVW401BF76X	Homo sapiens B-cell leukemia/lymphoma 3 (BCL) gene, exons 3, 4, 5, 6, 7, and 8,	4.55629	0.00105162
GPBPVW402JT9YL	nicotinic acetylcholine receptor beta 4 subunit	4.55477	0.00912522
GN8XUQJ01DRT4I	Smad7a	4.54009	0.00026235
contig15882	Cavia porcellus murinoglobulin 1 (Mug1), mRNA dbj|D84339.1|GPIMSPB Cavia porcel	4.53839	0.000446529
contig31238	Calcium-binding protein p22	4.5258	0.0070342
GPBPVW401CB9RR	E3 ubiquitin-protein ligase NRDP1	4.52345	0.016296
contig28563	sodium-coupled neutral amino acid transporter 3	4.52164	0.00146938
GPBPVW401DKCWD	Homo sapiens serine hydroxymethyltransferase 1 (soluble) (SHMT1), nuclear gene	4.52151	0.0156293
GPBPVW401BNMBT	Heliconius melpomene seminal fluid protein HACP026 mRNA, complete cds	4.51458	0.00476708
GPBPVW402H87HP	vasoactive intestinal polypeptide receptor 1 transcript variant 5	4.51337	0.000360307
GPBPVW401DKDBW	Smcr8 protein	4.50044	0.000658742
GN8XUQJ01BH8I3	cholesterol 25-hydroxylase like 2	4.49369	0.00215785
GN8XUQJ01C5AQA	TAP1	4.49031	0.000588422
GPBPVW401ELY2W	hepatocyte nuclear factor 1-alpha	4.48878	0.00161714
GN8XUQJ01C8QQB	phosphatidylinositol-binding clathrin assembly protein	4.47308	0.000848978
contig39185	3-ketodihydrosphingosine reductase	4.46588	0.00291726
contig37252	pol	4.45853	0.0247935
GPBPVW402FIC2G	Mus musculus ring finger protein 13 (Rnf13), transcript variant 2, mRNA	4.45516	0.00628262
GPBPVW401A22CM	metastasis-associated protein MTA2	4.45235	0.00247168
contig37432	transmembrane 4 l6 family member 5	4.44462	0.00354919
GPBPVW401DQ523	deoxyribonuclease II beta, isoform CRA_a	4.42808	0.0102698
contig37490	Oncorhynchus mykiss cytotoxic and regulatory T cell protein (LOC100136236), mRN	4.42493	0.0152122
GPBPVW401DDBS3	Phosphoenolpyruvate carboxykinase, mitochondrial precursor	4.41639	0.00563759
GPBPVW401D3THV	Slc48a1b protein	4.40429	0.00450318
contig27117	DnaJ homolog subfamily C member 12	4.40029	0.0176257
GPBPVW401EO19H	family with sequence similarity 116, member B	4.38325	0.0168898
GN8XUQJ02HL0KQ	Ovis aries forkhead box O3 (FOXO3) gene, FOXO3-G allele, exon 2 and partial cds	4.3823	0.0124014
GPBPVW402JVNFU	KDEL receptor 3	4.37162	0.00198801
GN8XUQJ01DOCYN	Danio rerio acidic (leucine-rich) nuclear phosphoprotein 32 family, member B (a	4.36987	0.0347677
GPBPVW402GG02A	Solea solea myostatin 1 (MSTN) mRNA, partial cds	4.36853	0.0169172
GPBPVW401CQSI3	Culex quinquefasciatus elongation of very long chain fatty acids protein 2, mRN	4.36015	0.0190363
GN8XUQJ02GJJJL	mucolipin 2, isoform CRA_a	4.34995	0.0246208
GN8XUQJ02H6QJG	vascular endothelial growth factor precursor	4.34818	0.00242531
contig42722	Myst3 protein	4.34406	0.00387811
GPBPVW401A4CVN	guanylin precursor	4.34258	0.00145503
GPBPVW401AC6TK	COUP transcription factor 1	4.34201	0.000359144
GN8XUQJ02ILIZ6	HSPC130	4.3209	0.0188069
contig33453	chimera galectin Gal3	4.31948	0.00023307
GN8XUQJ02GX2HH	choline phosphotransferase 1, isoform CRA_a	4.31685	0.00232148
GPBPVW402H94F3	enpp2 protein [Xenopus (Silurana) tropicalis]	4.30635	0.0174735
GPBPVW401CUFMD	formin 2	4.30157	0.000882136
contig30421	Xanthine dehydrogenase/oxidase	4.28586	0.000362248
GPBPVW402HB7RG	Sparus aurata calmodulin mRNA, partial cds	4.28327	0.0133926
GN8XUQJ02GJRSP	Vitelline membrane outer layer protein 1 homolog	4.28256	0.00175291
GPBPVW401D65VA	Danio rerio ryr3 mRNA for ryanodine receptor 3, partial cds	4.27335	0.00648278
GN8XUQJ01C7OZC	Danio rerio gene for purpurin, complete cds	4.27171	0.00385351
GN8XUQJ01ELJ2Z	Paralichthys olivaceus heparin cofactor II mRNA, complete cds	4.27007	0.0325984
contig40498	interleukin-6 receptor subunit beta precursor	4.26936	0.00186515
GN8XUQJ01AQ6P8	Rfc5 protein	4.26826	0.0194467
GPBPVW402H9886	ATP-dependent Clp protease ATP-binding subunit clpX-like, mitochondrial isoform	4.26383	0.00120795
GN8XUQJ02GUGM6	CUB and sushi multiple domains 1 protein	4.26328	0.0106525
GN8XUQJ02JY2BB	stromal cell derived factor 4, isoform CRA_c	4.25126	0.0162226
contig26041	citrate transporter precursor	4.25014	0.0143359
contig31231	type I collagen alpha 2 chain	4.24661	0.000495226
contig27251	Bos taurus poly (ADP-ribose) polymerase family, member 8 (PARP8), mRNA	4.24424	0.00208514
GPBPVW402GMFTA	Physcomitrella patens BIP4 mRNA, complete cds	4.23649	0.00633939
GPBPVW402H1VRW	Mus musculus Wrn protein (Wrn) gene, complete cds	4.23065	0.00115801
GPBPVW401A7FD7	synergin gamma isoform 6	4.23019	0.0160469
GN8XUQJ02F2UGY	Ctenopharyngodon idella nucleotide-binding oligomerization domain-1 (NOD1) gene	4.22517	0.00113753
GN8XUQJ02G1MM3	complement C3-H2	4.22404	0.00121659
GPBPVW402F093L	complement component c3c	4.22238	0.000255033
GN8XUQJ01DJLD5	Tetratricopeptide repeat protein 31	4.22202	0.0488738
GN8XUQJ02FH7IJ	Solea senegalensis genes for 5S rRNA, 5S rRNA, U2 snRNA, U5 snRNA, U1 snRNA, co	4.221	0.000660933
GPBPVW402FQ81L	Homo sapiens quaking homolog, KH domain RNA binding (mouse) (QKI), transcript v	4.20236	0.0116684
GPBPVW402I3F0T	Membrane-spanning 4-domains subfamily A member 12	4.19015	0.000952445
contig23566	odorant receptor, family D, subfamily 110, member 2	4.18047	0.00117944
GPBPVW402F7W4A	Mitogen-activated protein kinase kinase kinase kinase 2	4.17971	0.000668798
contig10553	60S ribosomal protein L36a	4.17748	0.00885968
GN8XUQJ02ISPBA	Danio rerio cullin 4B (cul4b), mRNA	4.17659	0.000243433
GPBPVW402G7XPL	progressive ankylosis protein homolog B	4.17584	0.00155927
contig37104	neuronal growth regulator 1 [Danio rerio] gb|AAO72344.1| kilon	4.16164	0.00274242
GPBPVW402HX5TM	thyroid hormone receptor beta spliced variant	4.14675	0.00618268
contig31809	antithrombin protein	4.14512	0.000936686
GN8XUQJ01DHJHF	Rhesus Macaque BAC CH250-481B21 () complete sequence	4.13177	0.00725281
GPBPVW401DZB1C	Deoxyribonuclease II beta	4.12661	0.0143681
GPBPVW401EXXI9	toll-like receptor 7	4.12281	0.00380875
contig19885	complement C4	4.12264	0.00206652
GPBPVW401APVBY	CUB and Sushi multiple domains 1	4.11595	0.00116368
GPBPVW401DTDKY	Mus musculus partial gene for NH3-dependent NAD+ synthetase-like protein, exons	4.10222	0.0198529
GN8XUQJ01C6P6H	Danio rerio chloride intracellular channel a (clica), mRNA	4.10133	0.0133051
GN8XUQJ01ASOXJ	Hermansky-Pudlak syndrome 1 protein	4.09678	0.000738933
contig28543	Danio rerio ubiquitin protein ligase E3 component n-recognin 5 (ubr5), mRNA	4.08662	0.047656
GPBPVW402FHIK0	mothers against decapentaplegic homolog 7	4.08408	0.00024505
GN8XUQJ02GRB2P	Culicoides fagineus C haplotype FagC01 5.8S ribosomal RNA gene, partial sequenc	4.08001	0.0489524
GN8XUQJ01DMWPT	eukaryotic translation initiation factor 3, subunit 8, 110kDa, isoform CRA_a [R	4.07917	0.00175451
GN8XUQJ02IZN2M	cocaine- and amphetamine-regulated transcript protein	4.07802	0.00145373
GPBPVW402HC7J1	Ankyrin repeat domain-containing protein 39	4.077	0.00268715
GPBPVW401B0FTR	retinol dehydrogenase 1	4.07538	0.000351741
contig37691	Fatty acid-binding protein, brain	4.07387	0.000235617
GPBPVW402GVQCM	pentraxin-4 isoform 2	4.06405	0.0139015
GPBPVW401DIML7	Ctenopharyngodon idella adenylosuccinate lyase (adsl) gene, complete cds	4.06195	0.0358713
GPBPVW402JWCHL	cdc39-like	4.05981	0.0087772
GPBPVW401EQC9T	guanine nucleotide binding protein beta polypeptide 2-like 1 [Lethenteron japon	4.0587	0.00133627
GPBPVW401C8E5R	Ankrd11 protein	4.0564	0.0245342
GPBPVW402JXPQD	DEP domain containing 1a	4.05367	0.00835275
contig37117	phosphatidylinositol-glycan biosynthesis class f protein	4.05201	0.0410006
GN8XUQJ02IXCWH	Claudin-4	4.04843	0.00574249
GPBPVW401BAO5V	DDB1- and CUL4-associated factor 17	4.04624	0.00878794
contig36806	malate synthase	4.04221	0.0261605
GN8XUQJ01A4Z4C	Bos taurus RAS guanyl releasing protein 1 (calcium and DAG-regulated) (RASGRP1)	4.03889	0.00982919
contig27301	protocadherin 2 gamma 3	4.03799	0.0067036
GPBPVW402JM65R	Anguilla japonica ansn mRNA for anserinase, complete cds	4.03362	0.0234919
GPBPVW401BJ56B	amphiphysin	4.02528	0.02698
GN8XUQJ02FUETJ	Myosin phosphatase Rho interacting protein	4.02458	0.00266946
GN8XUQJ01B85YR	mitogen-activated protein kinase p38 beta	4.02163	0.00968454
GN8XUQJ02IRYWI	skeletal muscle voltage-gated sodium channel	4.02156	0.00925901
GN8XUQJ01BONRK	Tmtc4 protein	4.02065	0.0105211
contig23156	Glycine N-acyltransferase	4.01631	0.000339119
GPBPVW401E08FX	Danio rerio dystroglycan 1 (dag1), mRNA gb|AF483476.1| Danio rerio dystroglycan	4.00881	0.00262685
GPBPVW402JJL2K	RUN domain-containing protein 3A	4.00599	0.00103832
contig36283	hepatic lipase	4.00317	0.00217888
GPBPVW401AOSXL	Glucosidase 2 subunit beta	4.00103	0.0343809
GPBPVW401EJ6FM	G2/mitotic-specific cyclin-B2	3.99824	0.00878902
contig14896	cytochrome P450 2N14	3.99711	0.00122257
GN8XUQJ01B6QUC	Coturnix japonica HAL gene for histidine ammonia lyase, partial cds and intron	3.99624	0.00308725
contig12069	fibrinogen beta chain precursor	3.99169	0.000820592
GPBPVW402F0SSL	Oryzias latipes complement component 4 (within H-2S) (c4b), mRNA dbj|AB025577.1	3.99126	0.00109583
GN8XUQJ02I9QCF	Danio rerio mitogen-activated protein kinase 14 (MAPK14) mRNA, complete cds	3.98727	0.00608956
GN8XUQJ01EB3DH	heat shock protein 4a	3.98539	0.0233213
contig44556	vascular cell adhesion molecule-like protein	3.98521	0.0330992
contig41774	cytochrome P450, family 4, subfamily V, polypeptide 2	3.98195	0.0134623
GPBPVW401AW5I8	pes	3.97452	0.0044733
contig36652	chymotrypsinogen 2-like protein	3.96241	0.00288796
GN8XUQJ01B83XS	Ras-related protein Rab-33B	3.95488	0.00651176
GN8XUQJ02HQLG2	Danio rerio fibrinogen alpha chain (fga), mRNA	3.95296	0.00251541
GPBPVW401DDOFN	prostaglandin E2 receptor EP4 subtype	3.95025	0.0027098
GPBPVW402JVROO	Mus musculus pyruvate dehydrogenase kinase, isoenzyme 2 (Pdk2), mRNA	3.94945	0.00860866
GPBPVW401BA42V	low density lipoprotein receptor adapter protein 1-B	3.94358	0.0154821
GPBPVW401CNGPX	Adnp protein	3.94151	0.00086916
GN8XUQJ02JFFOK	cytochrome P450 3A65	3.93989	0.00201197
contig13070	28kDa-1b apolipoprotein	3.93734	0.00505517
GN8XUQJ01BH3X0	homeobox protein HoxC6aa	3.93295	0.0143035
contig23351	Mus musculus mediator complex subunit 30 (Med30), mRNA	3.93039	0.00598832
GPBPVW401EM7NW	Mus musculus major sperm fibrous sheath protein Pro-mAKAP82 gene, exons 2 throu	3.92656	0.0036005
GN8XUQJ01ESZWZ	serine/threonine kinase 39	3.9252	0.0488292
GN8XUQJ01DIKCU	Mgrn1 protein	3.91387	0.0170231
GN8XUQJ02J5ZV8	Mfge8l protein	3.90915	0.00776453
GN8XUQJ02H5TGR	septin-2	3.90347	0.0012776
contig24473	sodium/bile acid cotransporter	3.89936	0.00231094
contig31343	Eptatretus burgeri variable lymphocyte receptor B (VLRB) gene, complete cds	3.89523	0.00456416
contig26668	ectonucleoside triphosphate diphosphohydrolase-like	3.89014	0.00271939
GPBPVW402G1VXV	Leucine-rich repeat-containing protein 8D	3.88155	0.0426805
GPBPVW401BUFHU	protocadherin 10a	3.87786	0.00385088
contig40740	ACYPI002767	3.8729	0.00381579
contig34535	prolactin receptor a	3.87138	0.0021454
contig45109	Carassius auratus mRNA for lamin B2, complete cds	3.86114	0.00468946
GN8XUQJ01CFK6W	hydroxysteroid dehydrogenase-like protein 2	3.85808	0.0398563
GN8XUQJ02GRLIA	Translocon-associated protein subunit alpha	3.85731	0.000908171
GN8XUQJ02FY7UF	tryptophan 2,3-dioxygenase {PCR fragment 1-2} [mice, liver and brain, mRNA Part	3.85243	0.000373073
GPBPVW401CIUYB	olfactory receptor	3.84949	0.000270086
GN8XUQJ02GOPE0	sodium channel, voltage-gated, type VIII, alpha polypeptide, isoform CRA_a [Rat	3.84745	0.0150646
contig40939	40S ribosomal protein S2	3.84692	0.00050017
contig43008	insulin-like growth factor I Ea1 precursor	3.84689	0.00025332
contig23282	DnaJ homolog dnj-2	3.83697	0.00143432
GN8XUQJ01ECII2	AP-1 complex subunit sigma-3	3.82919	0.0291641
GPBPVW401A13TN	fibrillin-1 precursor	3.827	0.000675409
GN8XUQJ02I8GIP	immune-responsive gene 1	3.82023	0.0134971
contig37529	pleckstrin homology-like domain family A member 2	3.81406	0.0470867
GPBPVW401DXTAK	Tmem26 protein	3.81146	0.00561991
contig44378	expressed sequence AI462438, isoform CRA_a	3.8052	0.000241921
GPBPVW401DYRNX	Taf1 protein	3.80365	0.0200625
GPBPVW401EFZCP	Serinc1 protein	3.80262	0.0261749
GN8XUQJ02H3H0Q	AT motif binding factor 1	3.79992	0.00163009
contig42564	collagen, type VIII, alpha 1a	3.79616	0.00341537
GPBPVW401A7RAB	5-nucleotidase domain-containing protein 1	3.7943	0.0234627
GPBPVW401D1769	Chain A, Crystal Structure Of Human Rho Gtpase Activating Protein 15 (Arhgap15)	3.78189	0.000341587
contig30927	Morone saxatilis microtubule-based motor protein (FKIF2) mRNA, complete cds	3.78122	0.00879437
GPBPVW402FUEEF	Psammechinus miliaris mRNA for citrate synthase (cs gene)	3.77747	0.00375432
contig36371	matrix Gla protein	3.76912	0.00201028
GN8XUQJ01B20P5	Danio rerio dynein, cytoplasmic 1, heavy chain 1 (dync1h1), mRNA gb|DQ323903.1|	3.76659	0.0336682
GN8XUQJ01AOQI1	Danio rerio ATPase, H+ transporting, lysosomal accessory protein 2 (atp6ap2), m	3.76614	0.00041352
contig45020	Rhesus Macaque BAC CH250-317J7 () complete sequence	3.76451	0.0130928
contig26729	Coatomer subunit zeta-1	3.76299	0.0261806
GPBPVW401D37JJ	Mus musculus protein associated with topoisomerase II homolog 1 (yeast) (Patl1)	3.75561	0.00110374
GPBPVW402HKRAS	KIAA0350 protein	3.75451	0.00274183
contig36089	Homo sapiens paired box gene 5 (B-cell lineage specific activator) (PAX5) gene,	3.75352	0.0445909
GPBPVW402I26HP	Rattus norvegicus TSC22 domain family, member 2 (Tsc22d2), mRNA	3.74946	0.00398181
contig35379	adrenomedullin 5	3.74806	0.00339149
GN8XUQJ01CX5MH	Oncorhynchus mykiss macrophage colony-stimulating factor receptor (m-csfr), mRN	3.74485	0.00103823
GPBPVW401EF7YE	Papio anubis EH-domain containing 1 (EHD1), mRNA	3.74239	0.0121225
contig20518	Anguilla japonica GAPDH mRNA for glyceraldehyde-3-phosphate dehydrogenase, comp	3.74064	0.0054379
GPBPVW402JTRDB	Mus musculus leucine rich repeat and fibronectin type III, extracellular 1 (Elf	3.73859	0.0204263
GPBPVW401EH03G	sucrase-isomaltase, intestinal	3.73784	0.00372665
GPBPVW402JOYAL	Volvox carteri f. nagariensis female mating type locus, complete sequence	3.73734	0.000542559
GPBPVW401CJ10V	Mus musculus CDP-diacylglycerol synthase (phosphatidate cytidylyltransferase) 2	3.73441	0.000656903
contig43179	Takifugu rubripes c-FosLb gene, exons 1-4	3.73387	0.00804513
contig33567	Apolipoprotein A-IV precursor	3.73352	0.00554157
GN8XUQJ01EDGM5	serine/threonine kinase 4 variant	3.73238	0.0242971
GN8XUQJ02GZCH6	Gata 4-like protein	3.72596	0.00220974
contig30262	myosin light chain 5	3.72397	0.00816135
GN8XUQJ02HKP7D	FSD1-like protein isoform 1	3.72237	0.0112052
contig43272	Anguilla japonica NaSi-1 mRNA for solute carrier family 13 member 1, complete c	3.72005	0.00679274
GPBPVW401AVJ0U	Oryzias latipes inner centromere protein (incenp), mRNA dbj|AB440204.1| Oryzias	3.7186	0.00338074
GN8XUQJ01A249R	Macaca mulatta synaptotagmin binding, cytoplasmic RNA interacting protein (SYNC	3.71313	0.0116843
GPBPVW402H03CX	Cancer pagurus mo-IH 2 gene for mandibular organ-inhibiting hormone 2, exons 1-	3.71281	0.000793591
GN8XUQJ01D17II	Sodium-and chloride-dependent creatine transporter 1 (chot1)	3.71225	0.0110367
GPBPVW402GVCEF	BRO1 domain-containing protein BROX	3.71176	0.0142002
GN8XUQJ02GX8QP	Rattus norvegicus MAP/microtubule affinity-regulating kinase 2 (Mark2), mRNA em	3.71048	0.0167554
contig43268	Epithelial cadherin precursor	3.70569	0.00111837
GPBPVW402IUG1L	C-terminal binding protein 2	3.70172	0.0216046
GN8XUQJ02G5FHY	TLR3	3.69852	0.0140113
GN8XUQJ01D4IP6	NIMA-related kinase 6	3.69427	0.000326842
contig36404	solute carrier family 16 (monocarboxylic acid transporters), member 6 [Xenopus	3.69261	0.00272354
contig26486	aldolase B	3.68868	0.00410157
GN8XUQJ02I7HYK	ATPase, Ca++ transporting, slow twitch 2	3.68839	0.00339672
contig30912	Oryzias latipes dachshund protein (dach), mRNA emb|AJ308401.2| Oryzias latipes	3.68489	0.000669806
GPBPVW401CTWHM	GilT	3.6818	0.000862893
GN8XUQJ02J1U3Z	adaptor related protein complex (AP)-3 delta subunit	3.68055	0.000873297
contig27740	UDP glucuronosyltransferase 1 family, polypeptide B7 precursor	3.67864	0.00291621
contig12852	retinol-binding protein 2	3.67588	0.000389316
GN8XUQJ02IVLJN	olfactory receptor 1-5 [Takifugu rubripes rubripes]	3.67294	0.00945763
GPBPVW401EELZU	Mus musculus RNA binding motif protein 27 (Rbm27), mRNA	3.67277	0.00522632
GPBPVW401BGBQO	phosphatidylinositol N-acetylglucosaminyltransferase subunit Q	3.6716	0.00165659
GN8XUQJ02GNOZD	Canis lupus familiaris presequence translocase-associated motor 16 homolog (S.	3.66801	0.00118617
GPBPVW402HIXFH	ribosomal protein S6 kinase alpha-3	3.6655	0.00294011
GN8XUQJ01DJP07	Anguilla japonica mRNA for fucolectin-2, complete cds	3.663	0.000975627
GN8XUQJ02GS2TT	protocadherin 2G10	3.65599	0.00625558
contig43926	Fc fragment of IgG binding protein	3.65599	0.0127641
GN8XUQJ01BNGCS	retinol dehydrogenase 10 (all-trans), isoform CRA_b	3.6488	0.0159903
GPBPVW402JXJ79	nucleolar protein 4	3.64825	0.0232446
contig33290	Musculoskeletal embryonic nuclear protein 1	3.64684	0.00204349
GPBPVW402HRPQ6	Mus musculus latrophilin 2 (Lphn2), mRNA	3.64281	0.00168618
GN8XUQJ01EA82P	Danio rerio HNF1 homeobox a (hnf1a), mRNA gb|AF244934.1| Danio rerio hepatocyte	3.6414	0.00981804
GN8XUQJ01AVMIO	Osmerus mordax phosphoenolpyruvate carboxykinase mRNA, partial cds	3.63633	0.00366142
GN8XUQJ02FPB68	Mus musculus arginine/serine-rich coiled-coil 2 (Rsrc2), transcript variant 3,	3.63078	0.00708256
GN8XUQJ01DBN02	NAD-dependent deacetylase sirtuin-2	3.62979	0.00245869
GPBPVW402H8CEM	C-terminal binding protein 1	3.61461	0.00345202
GPBPVW402FYJDA	cholinesterase	3.61239	0.0479494
GPBPVW402IC9F0	SET and MYND domain containing 2a	3.61235	0.00258902
GN8XUQJ01DQCLY	Danio rerio CTD (carboxy-terminal domain, RNA polymerase II, polypeptide A) pho	3.61057	0.00581351
GN8XUQJ01A6ZUQ	CDC42 binding protein kinase alpha variant	3.6034	0.0290517
GPBPVW401CWXHM	Werner syndrome	3.60315	0.00201434
contig31420	B- and T-lymphocyte attenuator isoform 1	3.60123	0.00919096
GPBPVW402GPC2I	proteasome subunit beta type-9-a like protein	3.59685	0.00747667
GPBPVW402I56Z5	germ cell-specific gene 1-like protein	3.59148	0.00389727
GN8XUQJ02I0ZL1	enhancer of polycomb homolog 1 isoform 1	3.59053	0.0147967
GN8XUQJ01CZ3G1	Secretagogin	3.58908	0.0089795
GPBPVW401C9I3J	Homo sapiens collagen, type XXIV, alpha 1 (COL24A1), mRNA	3.58385	0.0175745
contig11389	NOD3 protein-like	3.57756	0.0235746
GN8XUQJ02G3FF4	Human ancestral telomeric fusion DNA sequence	3.57387	0.00255765
contig03025	complement component C3-3	3.5726	0.000609657
GN8XUQJ01C5MMM	Takifugu rubripes ptr3 gene for parathyroid hormone receptor 3, exons 1-13	3.56934	0.000854656
GN8XUQJ02FPAKX	regulator of G-protein signaling 16	3.56714	0.00894208
GPBPVW402JRKNC	enolase-1	3.56388	0.0166478
GPBPVW402G17YR	signal transducer and activator of transcription 3	3.56043	0.00596603
GPBPVW402G6W5M	TPR	3.55957	0.0229897
GN8XUQJ02GXZNO	6820431F20Rik protein	3.55563	0.00476942
GPBPVW401B9JAQ	Crassostrea gigas partial mRNA for Binding protein 2 like protein (fkbp2-l gene	3.55375	0.00168
contig06499	Bos taurus serpin A3-6 (SERPINA3-6), mRNA	3.54892	0.00263312
GPBPVW401DSGW8	Homo sapiens serine/arginine-rich splicing factor 6 (SRSF6), transcript variant	3.54776	0.00783772
GN8XUQJ01BZFKZ	Ktn1 protein	3.54569	0.00739729
GPBPVW402HDTDG	tripartite motif-containing 4, isoform CRA_d	3.54182	0.000430579
GN8XUQJ01BZCWJ	nuclear factor interleukin-3-regulated protein	3.54127	0.00657338
GN8XUQJ01D6PI4	rab effector Noc2 isoform 2	3.53667	0.0239257
GPBPVW402FKZXN	Solute carrier family 28 member 3	3.53406	0.00124726
GPBPVW401CJQKI	ribonuclease P protein subunit p40	3.53354	0.00803579
GPBPVW401EEYXL	prohibitin 2	3.52752	0.00716536
GN8XUQJ02JQV4C	Rattus norvegicus phosphatidylinositol glycan, class N (Pign), mRNA	3.5258	0.000238159
GPBPVW401AUZO9	GA binding protein transcription factor, beta subunit 2, isoform CRA_d [Homo sa	3.52551	0.00240392
contig14906	cytochrome P450 2N1	3.5226	0.00243871
GN8XUQJ01CKCQV	guanylate cyclase C type 2	3.52214	0.00807426
GN8XUQJ01AT7KP	protein Y94A7B.2 [imported] - Caenorhabditis elegans	3.52094	0.0062919
contig29786	aspartate aminotransferase, cytoplasmic	3.52022	0.00325875
contig33217	synaptotagmin Vb	3.51881	0.00319934
contig37612	cytochrome P450 3A68	3.51732	0.000408194
contig22191	Ictalurus punctatus germline T-cell receptor beta DJC region (TCR1B) gene, TCR1	3.51531	0.00140204
contig22927	Mus musculus olfactory receptor Olfr1294 (Olfr1294) gene, complete cds	3.51413	0.000920614
GPBPVW402FQYMZ	Presenilin2	3.50636	0.001471
contig20840	transmembrane 4 L6 family member 5	3.50199	0.0373119
contig33364	Homo sapiens RING1 and YY1 binding protein (RYBP), mRNA	3.50087	0.0210723
GN8XUQJ01CBIWV	phospholipase c-zeta	3.50014	0.00422602
GN8XUQJ01D3U04	Homo sapiens protein phosphatase 1, regulatory (inhibitor) subunit 12A (PPP1R12	3.49926	0.039799
GPBPVW402HN4GU	cyclin-dependent kinase 5, isoform CRA_a	3.49387	0.00195593
GN8XUQJ01D46PF	aminoacyl tRNA synthetase complex-interacting multifunctional protein 1 [Ictalu	3.49379	0.00351745
contig18885	Itga6 protein	3.49274	0.0166799
GN8XUQJ01DJ9A7	Gasterosteus aculeatus Sox9a transcription factor gene, complete cds	3.49111	0.00647243
GN8XUQJ01BCYCU	outer dense fiber of sperm tail protein 3	3.48735	0.00645322
GPBPVW402H2ELD	Oncorhynchus mykiss Stat3 (rbtstat3), mRNA gb|U60333.1|OMU60333 Oncorhynchus my	3.48618	0.00313121
GN8XUQJ02GKMN9	Prpf6 protein	3.48593	0.00271417
GN8XUQJ01A85NH	pyruvate kinase	3.48482	0.0120869
contig37958	Triakis scyllium adrenomedullin 1 (AM1) mRNA, complete cds	3.48424	0.000835502
GPBPVW402HPO15	AT rich interactive domain 2 (ARID, RFX-like), isoform CRA_b	3.48326	0.00433885
GN8XUQJ01EFB8U	Dictyostelium discoideum AX4 protein phosphatase 2C-related protein (DDB_G02922	3.48042	0.00958813
contig31229	Plasma glutamate carboxypeptidase	3.48003	0.00210674
GN8XUQJ02G2KXH	Homo sapiens estrogen-related receptor gamma (ESRRG) gene, complete cds	3.47758	0.00205237
GPBPVW402F5GIM	Paralichthys olivaceus charon mRNA for DAN related protein, complete cds	3.47745	0.00726656
contig16546	4-hydroxyphenylpyruvate dioxygenase	3.47562	0.0147113
contig39373	Foxa1 protein	3.47164	0.00559334
GPBPVW402IPKUA	Oncorhynchus mykiss membrane-associated ring finger (C3HC4) 5b (march5b), mRNA	3.46905	0.00457039
GPBPVW402IANZ2	v-erb-a erythroblastic leukemia viral oncogene homolog 4	3.46587	0.00706509
contig29515	CRE-CLEC-202 protein	3.46331	0.00934762
contig14414	Interferon-induced 35 kDa protein homolog	3.46324	0.00238062
GN8XUQJ02FP5Y3	protocadherin-12	3.46296	0.00318519
GPBPVW402JPBYH	Takifugu rubripes FRG1 (FRG1), N-acylsphingosine amidohydrolase (ASAH), PCM1 (P	3.46276	0.00348171
GPBPVW401DGW0L	LDLRAD1 protein	3.4602	0.0138242
GN8XUQJ02ILJ8Y	ran binding protein 9	3.45839	0.00200264
GN8XUQJ01D7XHP	Canis lupus familiaris dystroglycan 1 (dystrophin-associated glycoprotein 1) (D	3.45568	0.00590837
GN8XUQJ02IFR70	Chain A, Solution Structure Of The Ring Domain Of The Human Ring Finger Protein	3.45195	0.0152205
GN8XUQJ02IFNYP	Chain A, Structure Of The Huwe1 Hect Domain	3.45177	0.0138838
GPBPVW401CR5FJ	phosphatidylserine synthase 1	3.44896	0.016515
GPBPVW401A0D5F	probable ubiquitin carboxyl-terminal hydrolase FAF-X	3.44379	0.0324965
GPBPVW402GM8BJ	bA299N6.3, isoform CRA_b	3.44118	0.00459075
GN8XUQJ02FHRSO	OTTMUSG00000011070 protein	3.44072	0.00189096
GPBPVW401DYE6G	LOXe	3.43882	0.00155368
contig32072	Type I iodothyronine deiodinase	3.43808	0.0447758
contig19557	Ornithorhynchus anatinus C/D box snoRNA Oa1850a gene, complete sequence	3.43566	0.00385592
GPBPVW402I193K	Phf23b protein	3.43319	0.00297223
contig23271	Macrophage stimulating 1 (hepatocyte growth factor-like)	3.42668	0.00113962
contig12057	Oncorhynchus mykiss C1R/C1S subunit of Ca2+-dependent complex (c1r/c1s), mRNA e	3.42386	0.0204936
GPBPVW402FY48U	Smad2	3.4224	0.00626015
GN8XUQJ01DVZQY	Mus musculus UDP-glucose glycoprotein glucosyltransferase 1 (Uggt1), mRNA	3.41954	0.00384174
contig40890	N-acetyltransferase 10	3.41794	0.00168996
GPBPVW401A3HT2	Ubiquinone biosynthesis methyltransferase COQ5, mitochondrial precursor [Salmo	3.40896	0.00167667
contig39954	Ivns1abpa protein	3.40786	0.035404
GN8XUQJ02FR7K9	niban protein	3.40429	0.00384786
GN8XUQJ01DU90E	nitric oxide synthase 1 (neuronal)	3.40288	0.00250252
GPBPVW401AHJVF	androgene receptor beta	3.40134	0.00452742
GPBPVW402JRT3N	periodic tryptophan protein 1 homolog	3.39945	0.00847885
GN8XUQJ02HBMRA	Chain A, Isometrically Contracting Insect Asynchronous Flight Muscle pdb|2W49|B	3.39937	0.00376413
GN8XUQJ01C9E1A	transportin-2	3.39754	0.0405223
GN8XUQJ01ARF63	staphylococcal nuclease domain containing 1	3.39248	0.0324838
contig36178	protein-kinase, interferon-inducible double stranded RNA dependent inhibitor, r	3.38942	0.00118449
contig34355	bridging integrator 1	3.38934	0.00140617
GPBPVW402F32FF	Danio rerio bromodomain- and PHD finger-containing 1 mRNA, complete cds	3.38542	0.0024455
contig25225	Cytosolic sulfotransferase 3	3.3845	0.0172478
GPBPVW401C9LI2	Danio rerio casein kinase 1 delta a (csnk1da) mRNA, complete cds	3.38432	0.00541131
GPBPVW401C5WDB	PHD finger protein 13 [Xenopus (Silurana) tropicalis]	3.38268	0.00766258
GN8XUQJ01BM2JI	protocadherin PCNS	3.37913	0.000543032
GN8XUQJ02FFN2P	Coiled-coil domain-containing protein 93	3.37807	0.0105122
contig12018	C1R/C1S subunit of Ca2+-dependent complex	3.37437	0.0187842
GPBPVW401A14YQ	Danio rerio dolichol-phosphate (beta-D) mannosyltransferase 2 (dpm2), mRNA	3.37256	0.0036837
GN8XUQJ02HAO2X	Bos taurus partial col1A1 gene for pro alpha 1(I) collagen, exon 49 and joined	3.36636	0.000741525
contig34311	Myosin regulatory light chain 2, ventricular/cardiac muscle isoform [Salmo sala	3.36005	0.0385307
GPBPVW401C8GPD	C430048L16Rik protein	3.35796	0.0249647
GPBPVW401AW0C6	Aspergillus oryzae RIB40 genomic DNA, SC111 dbj|AP007164.1| Aspergillus oryzae	3.35725	0.00228755
GN8XUQJ01EVN18	Carollia perspicillata paired-related homeobox 1 (Prx1) gene, exon 1 and partia	3.3571	0.00725849
GN8XUQJ01COADD	hydroxyacyl-coenzyme A dehydrogenase, mitochondrial isoform 1 precursor [Homo s	3.35516	0.00149575
GN8XUQJ01CBA60	Danio rerio RIP140-B mRNA, partial cds	3.35425	0.00589512
GPBPVW402G8OO9	Sperm acrosome membrane-associated protein 4	3.34286	0.00568729
contig20442	complement C3	3.34175	0.0106316
GN8XUQJ01AOXV4	Rattus norvegicus FAT tumor suppressor homolog 3 (Drosophila) (Fat3), mRNA dbj|	3.33538	0.0112011
GN8XUQJ02G9EPP	Solute carrier family 10 (sodium/bile acid cotransporter family), member 6 [Hom	3.33509	0.00917986
GPBPVW401A2CCP	Rattus norvegicus biglycan (Bgn), mRNA gb|U17834.1|RNU17834 Rattus norvegicus b	3.3325	0.0246244
contig13578	cytochrome P450 2D1	3.33207	0.00758958
GN8XUQJ01DDMEV	decorin	3.33173	0.00605998
GPBPVW401DPCD3	Ictalurus punctatus warm temperature acclimation protein 65 KDa-2 (Wap65-2) gen	3.3317	0.00482655
GPBPVW402HFKDB	leukocyte immune-type receptor 1	3.32795	0.00474521
GN8XUQJ02FJQ9V	lysosomal-trafficking regulator	3.32747	0.0351306
GN8XUQJ02JPONI	Homo sapiens KIAA0182 (KIAA0182), transcript variant 2, mRNA	3.32539	0.032544
GPBPVW401DWTLZ	xylose isomerase [Opitutus terrae PB90-1]	3.32505	0.00669293
contig28960	HLA-B associated transcript 1	3.32436	0.0206158
GN8XUQJ02HQS61	myosin 1 beta	3.32369	0.017779
GPBPVW401AIUP8	syntaxin-6 [Danio rerio] gb|AAH92969.1| Syntaxin 6	3.32248	0.00101713
contig23674	vitamin k epoxide reductase complex subunit 1-like protein 1 [Ictalurus punctat	3.31936	0.00260215
GN8XUQJ01E5V5U	nuclear factor erythroid derived 2-like protein 1	3.31522	0.00159499
contig21408	Oryzias latipes autophagy protein 9 (atg9), mRNA emb|AM085511.1| Oryzias latipe	3.31456	0.00209606
GN8XUQJ01EVKSY	proteasome 26S subunit ATPase 3	3.31286	0.00655258
GN8XUQJ01DTDTP	RAB21, member RAS oncogene family [Xenopus (Silurana) tropicalis] emb|CAJ82566.	3.31226	0.0117606
contig30003	lipocalin	3.31185	0.00609391
GPBPVW401AWUBA	maturation-inducing protein	3.3075	0.00333246
contig29903	Dnl2 protein	3.30079	0.0409958
GN8XUQJ01DVJ5B	Anguilla anguilla mRNA for androgene receptor beta (arb gene)	3.29726	0.0283364
contig31087	Angiotensinogen	3.29674	0.0091527
contig39194	dapper homolog 1	3.2958	0.00259836
contig41059	clathrin assembly protein AP47 [Coprinopsis cinerea okayama7#130]	3.29541	0.0136169
GPBPVW402GIVMS	scavenger mRNA-decapping enzyme DcpS	3.29246	0.00281342
GN8XUQJ01AHWIW	Rattus norvegicus Notch homolog 3 (Drosophila) (Notch3), mRNA gb|AF164486.2|AF1	3.2901	0.00602829
GPBPVW401EIU0U	transmembrane protein 19, isoform CRA_b	3.28884	0.00954918
GN8XUQJ01BYEAR	myosin-XV isoform 3 [Mus musculus] emb|CAM14761.1| myosin XV	3.28613	0.0065469
contig24139	Fumarylacetoacetate hydrolase domain-containing protein 1	3.28043	0.0113099
GPBPVW402IFKD4	Mouse major histocompatibility complex region containing the Q region of class	3.27638	0.00119502
GPBPVW401D6YCC	cytosolic phospholipase A2 gamma isoform 2 precursor	3.27288	0.00364847
GPBPVW401ATNOW	Mus musculus major facilitator superfamily domain containing 7B (Mfsd7b), mRNA	3.26772	0.000699126
contig30798	Lonchura striata collapsin 1 mRNA, partial cds	3.26735	0.0017146
GN8XUQJ02IKHUI	complement component C7-1	3.26685	0.010874
contig31371	Zinc transporter ZIP13	3.26165	0.0103696
GPBPVW401D50UG	platelet-activating factor acetylhydrolase IB subunit gamma	3.25935	0.014982
contig32178	Ntd5	3.25891	0.00499892
contig32538	K0020 protein	3.25801	0.00491746
GN8XUQJ02GE7UE	Oncorhynchus mykiss interferon regulatory factor 1 (irf-1), mRNA gb|AF332147.1|	3.25449	0.00173025
GPBPVW401D9L9T	Oryzias dancena bromodomain containing 2 (RING3) gene, partial cds; non-classic	3.25446	0.00196251
contig31304	BMP-2-inducible protein kinase isoform 1	3.25402	0.0335826
GN8XUQJ02FZBYY	Src homology 3 domain-containing guanine nucleotide exchange factor [Homo sapie	3.25233	0.0265419
GN8XUQJ02HZP2W	Homo sapiens pleckstrin homology domain containing, family A member 5 (PLEKHA5)	3.25207	0.00408505
GN8XUQJ01EHKYW	Papio anubis ATG2 autophagy related 2 homolog A (S. cerevisiae) (ATG2A), mRNA	3.25084	0.00448504
GN8XUQJ02HP3HA	retinaldehyde dehydrogenase 2	3.24907	0.0131725
GPBPVW401BFOTC	Rnu3ip2 protein	3.24885	0.000349744
GPBPVW401B2UE5	endothelin B receptor	3.24775	0.000835384
GN8XUQJ01ADQ6B	RAB4A, member RAS oncogene family	3.24709	0.0473105
GPBPVW401BK8S8	Oncorhynchus mykiss partial dhdds gene for dehydrodolichyl diphosphate synthase	3.2466	0.029455
GPBPVW401ED8KV	phosphoinositide-specific phospholipase C PLC-epsilon	3.24139	0.00179416
GPBPVW401D1Y5U	transcription factor 7-like 1a	3.23981	0.0104111
contig34498	Fibulin-1	3.23777	0.007668
contig23243	D. labrax mRNA for 1B protein	3.23518	0.0167458
GN8XUQJ01BB88K	asteroid homolog 1 [Xenopus (Silurana) tropicalis]	3.23496	0.00206333
contig37120	Epididymis-specific alpha-mannosidase	3.23496	0.00317775
contig42980	ADP-ribosylation factor-like protein 1	3.23177	0.00027658
GPBPVW402FKUB0	interferon-induced transmembrane protein 5	3.22602	0.0166607
GN8XUQJ01BUMSE	Danio rerio HEAT repeat containing 5a (heatr5a), mRNA	3.22473	0.00546265
contig40980	Mus musculus immunoglobulin heavy chain locus constant region and partial varia	3.22211	0.0177157
contig23495	solute carrier family 40 (iron-regulated transporter), member 1	3.2168	0.00379942
GPBPVW401DBBHS	Connexin 34.5	3.21425	0.00621659
GN8XUQJ01DPYH5	Sebastes schlegelii pseudo-SsLCE pseudogene for hatching enzyme	3.20911	0.00159691
GN8XUQJ02G648Q	mitochondrial ornithine transporter 2	3.20875	0.00737824
GPBPVW402ITBRL	TAF4 RNA polymerase II, TATA box binding protein (TBP)-associated factor, 135kD	3.205	0.00519136
GPBPVW401C779Q	odorant receptor, family H, subfamily 132, member 1	3.20493	0.00350084
contig31969	Cytoplasmic FMR1-interacting protein 1 homolog	3.2037	0.00954263
contig31839	general transcription factor IIH, polypeptide 1, 62kDa [Xenopus (Silurana) trop	3.20199	0.0122106
contig19998	elicitor-like mating protein M81	3.20145	0.00412424
GPBPVW402I5A61	Oryzias latipes gene for fast skeletal myosin heavy chain mMYH-9, complete cds	3.20137	0.000916305
contig21042	warm temperature acclimation protein 65 KDa-2	3.20009	0.00200151
GPBPVW402G1YJE	Rattus norvegicus ring finger protein 111 (Rnf111), mRNA	3.19638	0.00338214
GPBPVW402HLQTV	target of myb1 homolog (chicken), isoform CRA_b	3.19422	0.00751397
GPBPVW402IS9DA	mitochondrial inner membrane protein OXA1L	3.19019	0.000253709
contig18426	Mus musculus sacsin gene, complete cds	3.18622	0.00582627
GPBPVW402JDSA0	cyclin-selective ubiquitin carrier protein E2-C	3.18315	0.00645326
contig26574	opioid-binding protein/cell adhesion molecule	3.18288	0.00579896
contig26690	Danio rerio nuclear receptor subfamily 2, group F, member 2 (nr2f2), mRNA gb|S8	3.18139	0.00473556
GN8XUQJ02FFTLS	protocadherin 12	3.17432	0.00419097
contig18927	Oryzias latipes mRNA for cellular nucleic acid binding protein, partial	3.1723	0.0085817
contig43097	Mus musculus T-cell receptor alpha/delta locus section 3 of 4 of the complete r	3.16947	0.00325405
GN8XUQJ02HU86H	protein argonaute-3	3.16615	0.0214895
GPBPVW402HTTV9	Danio rerio periostin, osteoblast specific factor (postn), transcript variant 2	3.16514	0.00663915
GPBPVW402ISYVX	Epithelial membrane protein 3	3.16485	0.0454503
GN8XUQJ01DS9XO	Homo sapiens PAP associated domain containing 7 (PAPD7), transcript variant 3,	3.16169	0.0137741
GN8XUQJ01C3HKU	insulin receptor	3.16075	0.00170649
GPBPVW401A2QOV	Replication protein A 14 kDa subunit	3.15937	0.0124178
GN8XUQJ01BMOA9	glycosyltransferase 25 domain containing 1, isoform CRA_a	3.15768	0.0039571
GN8XUQJ02JZ7HS	Oryzias luzonensis non-classical MHC class I antigen (Orlu-UDA) gene, Orlu-UDA*	3.1561	0.00150943
GPBPVW402H5ETD	sialin [Xenopus (Silurana) tropicalis]	3.14982	0.00334808
contig43556	solute carrier family 27 member 2	3.14707	0.000561578
GN8XUQJ01BNSLR	mitochondrial antiviral signaling protein IPS-1	3.14611	0.0077825
GN8XUQJ02JOOY5	cytochrome P450, family 4, subfamily V, polypeptide 2	3.14364	0.028457
contig26055	Rhesus Macaque BAC CH250-425H10 () complete sequence	3.13917	0.00397551
GPBPVW402ITOAD	actin-like 6B [Danio rerio] gb|AAH95192.1| Zgc:110167	3.13538	0.00477539
GN8XUQJ01C26M5	Dromaius novaehollandiae mRNA for integrator complex subunit 9, partial cds	3.13506	0.0174302
GPBPVW401A05BN	Dictyostelium discoideum kinesin family member 10 gene, complete cds	3.13484	0.00449171
GN8XUQJ01BPXKH	gag-protease	3.13394	0.0049904
GPBPVW402FPSE0	Homo sapiens ring finger protein 111 (RNF111), mRNA	3.12736	0.00521559
GPBPVW402G5GPD	guanine deaminase	3.12699	0.00525704
contig39069	glioma tumor suppressor candidate region gene 1	3.12017	0.0336751
GPBPVW401D8W0B	ADP ribosylation factor 4	3.11377	0.0156517
contig41315	neuronal guanine nucleotide exchange factor, isoform CRA_b	3.11368	0.00116791
GPBPVW402I76WH	COL25A1 protein	3.11364	0.0106614
contig31202	mannose-1-phosphate guanyltransferase alpha-a	3.11212	0.0127183
contig36006	multidrug resistance associated protein 2	3.1113	0.0102811
GPBPVW401AO0LL	homeobox protein cut-like 2	3.11036	0.00431528
GPBPVW401B18UJ	cDNA sequence BC026682, isoform CRA_a	3.10945	0.0263533
contig25306	Retinol-binding protein I, cellular	3.10755	0.00463257
GPBPVW402I9OII	Anguilla japonica hdlbp mRNA for high density lipoprotein-binding protein vigil	3.10739	0.0176329
GN8XUQJ01BSKQ8	mannose-binding lectin precursor	3.10546	0.00555862
contig39276	homeobox protien HoxB5ab	3.10517	0.00298691
GN8XUQJ01A111C	choline kinase alpha [Xenopus (Silurana) tropicalis]	3.10371	0.00292871
contig31855	Serologically defined colon cancer antigen 1 homolog	3.10296	0.0157192
GN8XUQJ01BXYV4	mutant Apo B 100	3.10284	0.00446639
GN8XUQJ02H98EK	serine/threonine-protein kinase ATR-like protein	3.09925	0.00427049
contig30806	glucokinase	3.09864	0.00427619
GN8XUQJ02HKRN2	S-adenosylmethionine synthase isoform type-2	3.09694	0.0126726
contig42634	SET domain containing 2	3.09575	0.00983089
contig19845	anthrax toxin receptor 2a	3.09427	0.0138053
GN8XUQJ01D62AW	fused in sarcoma [Xenopus (Silurana) tropicalis] emb|CAJ83479.1| fusion (involv	3.09295	0.00049584
GPBPVW401BBRGX	Uridine-cytidine kinase 2	3.0925	0.00695813
contig17091	Vacuolar protein sorting-associated protein 52 homolog	3.08951	0.00400407
GPBPVW402G78ZJ	Anti-silencing protein 1	3.0889	0.0179972
GN8XUQJ01BN5XG	2-oxoglutarate and iron-dependent oxygenase domain containing 1, isoform CRA_b	3.08769	0.00502428
GPBPVW402IREDB	nucleoporin 50kDa [Xenopus (Silurana) tropicalis]	3.08639	0.00441063
GPBPVW401DN6XE	Danio rerio myotubularin related protein 6 (MTMR6) mRNA, complete cds	3.08566	0.012748
GPBPVW401BTIJL	Acanthopagrus schlegelii preproghrelin gene, complete cds	3.08476	0.00423472
GPBPVW401CQRZV	Anopheles gambiae str. PEST AGAP003184-PA (AgaP_AGAP003184) mRNA, complete cds	3.08372	0.0103159
GN8XUQJ02I40MZ	Polypterus senegalus gata5 mRNA for GATA-binding protein 5, complete cds	3.07764	0.00493149
contig39249	interleukin-1 receptor-like protein	3.07474	0.0314134
GN8XUQJ02IKSJL	Mouse U2 snRNA gene	3.07225	0.0120376
GPBPVW402JLH55	SET-binding factor 2	3.07175	0.0129393
GN8XUQJ01AYV2Y	Raja erinacea multidrug resistance-associated protein Mrp2 mRNA, complete cds	3.07114	0.0143232
contig44174	brain otoferlin short isoform	3.07066	0.00333269
contig31043	thiazide sensitive Na-Cl co-transporter, solute carrier family 12, member 3 [Sa	3.06903	0.00367144
contig30562	Homo sapiens DEAD (Asp-Glu-Ala-Asp) box polypeptide 3, X-linked (DDX3X), transc	3.06396	0.0159266
GPBPVW402INS7J	Endothelin receptor type A	3.06379	0.00564627
GN8XUQJ02I0731	polyprotein///polyprotein [Atlantic salmon swim bladder sarcoma virus]	3.06368	0.006758
contig31065	Rasgef1ba protein	3.06329	0.00547665
GN8XUQJ02FNJCX	Platichthys flesus mRNA for sister of P-glycoprotein (spgp gene), splice varian	3.06177	0.00475185
GPBPVW402GCG8Y	chondroitin sulfate N-acetylgalactosaminyltransferase 1	3.05703	0.0385873
GN8XUQJ02JZHAT	ATM interactor	3.0541	0.0170654
contig35142	Danio rerio a disintegrin and metalloprotease domain 10a (adam10a), mRNA	3.05279	0.0130341
GPBPVW401AOAF2	Usp47 protein	3.05089	0.00694227
GPBPVW401BYSNO	glucagon-like peptide 2 receptor, isoform CRA_a	3.04955	0.0044312
GN8XUQJ02GAYQI	Sus scrofa eukaryotic translation initiation factor 4A isoform 2 (EIF4A2) gene,	3.04823	0.00390104
GPBPVW401DNNFQ	Theragra chalcogramma aspolin2 mRNA for aspartic acid-rich protein aspolin2, co	3.04751	0.0215484
GPBPVW401AP7BT	Oncorhynchus mykiss calpastatin short variant 2 mRNA, complete cds	3.0465	0.0211896
contig27881	Folate receptor alpha precursor	3.04628	0.0258603
contig13048	neurotoxin/C59/Ly-6-like protein	3.04625	0.00341499
contig32389	Danio rerio SMEK homolog 1, suppressor of mek1 (Dictyostelium) (smek1), mRNA	3.04312	0.0054925
GN8XUQJ01AMA2X	mesencephalic astrocyte-derived neurotrophic factor	3.04039	0.00829562
contig26966	riboflavin binding protein precursor///riboflavin binding protein precursor [Pelodiscus sinensis japonicus]	3.03997	0.0134266
contig29199	Ubiquitin-conjugating enzyme E2 R1	3.03756	0.0436331
contig25679	Inositol oxygenase	3.03728	0.00294478
GPBPVW402FKUVE	acyl-coenzyme A thioesterase 8	3.03679	0.00341506
contig34536	FRAS1-related extracellular matrix protein 1 precursor	3.03667	0.010133
GPBPVW402H3GOM	LMO7 protein	3.03612	0.00543017
contig43463	mFLJ00229 protein	3.03575	0.00455783
GPBPVW401C12VO	Scnm1 protein	3.02934	0.0393106
contig34211	Human mRNA for thrombospondin	3.02874	0.00404981
GN8XUQJ01CVWVU	cleavage and polyadenylation specificity factor subunit 6	3.02853	0.00433712
GPBPVW401BA7RO	Ro ribonucleoprotein	3.02777	0.0193889
GN8XUQJ02JA3TP	Bos taurus protein kinase C, epsilon (PRKCE), mRNA	3.02675	0.00163025
GPBPVW402ICLB0	alpha3-fucosyltransferase	3.02565	0.034011
GPBPVW401AUY70	THAP domain containing 4, isoform CRA_b	3.02438	0.00545203
GPBPVW401BI4J8	Sb:cb152 protein	3.01686	0.00436863
GN8XUQJ02FL2OG	Mus musculus heart adaptor protein 1b mRNA, complete cds	3.01247	0.00272328
GN8XUQJ01CV26F	elongation factor RNA polymerase II	3.01171	0.0356079
contig42607	Bos taurus enhancer of polycomb homolog 2 (Drosophila) (EPC2), mRNA	3.0114	0.0392588
GPBPVW402JBSC3	Danio rerio sine oculis homeobox homolog 3a (six3a), mRNA gb|AF030280.1|AF03028	3.00998	0.0101779
GPBPVW402IU345	Danio rerio presenilin 2 (psen2), mRNA gb|AF178539.1|AF178539 Danio rerio prese	3.0093	0.031864
contig44070	ankyrin repeat domain 28 [Xenopus (Silurana) tropicalis]	3.00809	0.00188531
GPBPVW402HVUPF	caspase-8	3.0056	0.034412
GN8XUQJ02HD8RA	Oryzias latipes hox gene cluster, complete cds	3.00491	0.0237572
contig38370	Cbl-interacting protein Sts-1 variant	3.00475	0.00631467
GPBPVW402HB97V	Bos taurus polymerase (RNA) I polypeptide A, 194kDa (POLR1A), mRNA	3.00201	0.0155521
GN8XUQJ02GNQXP	Plecoglossus altivelis altivelis MyD88 gene for myeloid differentiation primary	3.00147	0.0137666
GN8XUQJ01BRKI3	metal transporter CNNM3 isoform 2	2.99929	0.00725457
contig29441	TBCD protein	2.99864	0.019966
contig43044	acyl-CoA dehydrogenase, short/branched chain [Xenopus (Silurana) tropicalis]	2.99528	0.00859817
GN8XUQJ02F2WNZ	Hemicentrotus pulcherrimus HpGCS-beta1 gene for soluble guanylyl cyclase beta1,	2.99525	0.0188566
GPBPVW401EJ49L	Rattus norvegicus cyclin E2 (Ccne2), mRNA	2.99508	0.0294003
GPBPVW401A9PP5	Rhesus Macaque BAC CH250-507L22 () complete sequence	2.99467	0.0177368
GPBPVW402FT4UV	calcyphosine-like	2.99448	0.00887876
contig01718	pentraxin	2.99447	0.00198361
GN8XUQJ02HBFXI	Danio rerio RAB4a, member RAS oncogene family (rab4a), mRNA	2.99341	0.016984
GPBPVW402GQDJ9	pleckstrin homology domain-containing family M member 2	2.99325	0.00725219
contig36950	kinesin-like protein KIF20A	2.98917	0.0032219
GPBPVW402HHYFM	keratin-like protein	2.98626	0.0366319
GPBPVW401BFO5F	Bos taurus ATPase type 13A3 (ATP13A3), mRNA	2.9862	0.012309
GN8XUQJ01CPWWY	Danio rerio glutamate dehydrogenase 1b (glud1b), mRNA	2.98594	0.0137917
GPBPVW401BUN3Q	glycogen [starch] synthase, liver	2.98565	0.0131567
GN8XUQJ01B8X1Z	solute carrier family 43, member 1b	2.98145	0.00507552
GN8XUQJ01DECO9	titin-like	2.97727	0.00343655
GPBPVW402FSJC1	Epinephelus coioides ribosomal protein S13 mRNA, partial cds	2.97726	0.00394122
GPBPVW402FZ6DQ	Mus musculus FAT tumor suppressor homolog 3 (Drosophila) (Fat3), mRNA	2.9753	0.00643081
GN8XUQJ02IILXH	Fundulus heteroclitus glycine N-methyltransferase mRNA, complete cds	2.97431	0.00545459
GPBPVW402HKAQ2	Gallus gallus nucleolin (NCL), mRNA emb|X17199.1| Chicken mRNA for nucleolin C2	2.97422	0.0180608
GPBPVW402JBFPG	Nicalin	2.9736	0.0480872
GN8XUQJ01CR444	protein kinase C binding protein 1, like	2.96935	0.04676
contig21445	LOC563048 protein	2.96882	0.0272388
GN8XUQJ01D6XJO	serine/threonine protein kinase ARAF	2.9677	0.0295507
GN8XUQJ02I7HJ9	KLF534-like protein	2.96579	0.00617839
GN8XUQJ02JVV9T	Epinephelus coioides ribosomal protein LP0-like mRNA, complete sequence	2.9647	0.0146423
contig20100	Transmembrane and TPR repeat-containing protein 4	2.9619	0.0106272
contig04997	Populus EST from severe drought-stressed leaves	2.96069	0.00405771
GN8XUQJ02I6JEG	neurexin 3a alpha	2.95925	0.00496696
GN8XUQJ01CO59I	CCR4-NOT transcription complex, subunit 1	2.95827	0.0410669
GN8XUQJ02GF0YO	KIAA1504 protein	2.95774	0.0127946
contig43386	claudin 29a	2.95423	0.00745312
GPBPVW402JLVQX	toll-like receptor 6	2.9525	0.00151807
contig39060	Ictalurus punctatus NK-lysin type 3 gene, complete cds	2.95182	0.000530213
contig33477	Conger myriaster mRNA for estrogen receptor beta, complete cds	2.95139	0.0340018
GN8XUQJ02F5AR4	complement component 7	2.95112	0.00585842
GPBPVW402FLF0S	AP-1 complex subunit gamma-1	2.94661	0.00297566
contig29360	CCR4-NOT transcription complex subunit 6-like	2.94318	0.00340823
contig37596	Gallus gallus muscleblind-like 3 (Drosophila) (MBNL3), transcript variant 6, mR	2.94012	0.0451682
GPBPVW401EO38B	Homo sapiens MYO18B gene for myosin heavy chain, exons 1-44	2.93992	0.0036984
contig12035	Ca2+-dependent complex C1R/C1S subunit	2.93615	0.003548
GN8XUQJ02J5H50	Miniopterus schreibersii lysosomal H+-transporting ATPase 34kDa, V1 subunit D (	2.93409	0.00575053
contig10371	apolipoprotein B	2.9314	0.0108594
GN8XUQJ02JGFNB	protein DPCD	2.92909	0.00451333
contig34339	lsp1-prov protein [Xenopus (Silurana) tropicalis]	2.92861	0.0284668
GPBPVW402JZ6T6	Bos taurus jumonji, AT rich interactive domain 2 (JARID2), mRNA	2.92693	0.0194001
contig06256	cation transporter [Azotobacter vinelandii DJ]	2.9263	0.000230639
GN8XUQJ01EXNFU	Poly (ADP-ribose) polymerase family, member 14	2.92588	0.000844669
GPBPVW401DYIZ8	protein Wnt-16	2.92387	0.00661108
GPBPVW402HD968	UDP-N-acteylglucosamine pyrophosphorylase 1-like 1, isoform CRA_c [Homo sapiens	2.92342	0.00926792
GN8XUQJ01ADEF7	Mus musculus lymphoid-restricted membrane protein (Lrmp), mRNA	2.92286	0.00398255
GN8XUQJ02G0349	complement C3-H1	2.91419	0.0165011
GPBPVW402JT42E	suppressor of SWI4 1 homolog	2.91402	0.000560899
GPBPVW402GBDOG	Homo sapiens eukaryotic translation initiation factor 2, subunit 1 alpha, 35kDa	2.91301	0.0195147
GPBPVW401DNZGT	CD82 antigen	2.91268	0.00312901
GN8XUQJ02HGUA2	KIAA2013, isoform CRA_a	2.91247	0.0217031
GPBPVW402F16SW	Rattus norvegicus malic enzyme 3, NADP(+)-dependent, mitochondrial (Me3), nucle	2.91106	0.0023106
GN8XUQJ02HSMXQ	pantothenate kinase 1, isoform CRA_a	2.91079	0.00430882
contig27083	DnaJ-like protein subfamily c member 9	2.9107	0.0212079
GPBPVW401CQYB7	Rattus norvegicus solute carrier family 46, member 2 (Slc46a2), mRNA	2.90995	0.00410435
GPBPVW401DL0GT	Oncorhynchus mykiss complement component C3-3 mRNA, partial cds	2.90767	0.02255
GPBPVW402IJF3V	Coiled-coil domain-containing protein 22	2.90729	0.00518698
GPBPVW402FSHIB	Mus musculus BAC B6L1C6, complete sequence	2.9057	0.00447762
GPBPVW401BJZ0U	THAP1	2.90427	0.018094
GN8XUQJ02G0FGY	Protocadherin 1 gamma 3	2.90027	0.0142571
GN8XUQJ02FXM1A	cadherin 1, epithelial	2.89962	0.00467667
GN8XUQJ01EO5SR	Danio rerio transient receptor potential cation channel subfamily V member 1 (T	2.89763	0.00436164
GN8XUQJ02HTGSW	Rattus norvegicus matrix metallopeptidase 17 (Mmp17), mRNA	2.8958	0.00180579
GPBPVW401BRGZO	Gadus morhua immunoglobulin light chain gCL5 gene cluster, partial sequence	2.89534	0.00642613
GPBPVW402JKP5A	Tilapia nilotica growth hormone (GH1) gene, exons 1-6	2.89274	0.0051084
GPBPVW401EUNV5	nucleosome assembly protein 1-like 4	2.89265	0.00409966
GN8XUQJ02IFS7Q	SET	2.89052	0.0022743
contig30897	Danio rerio notch-regulated ankyrin repeat protein a (nrarpa), mRNA gb|AF509780	2.88745	0.0279434
GN8XUQJ01AGW1U	Snf2-related CBP activator protein	2.88721	0.0254104
contig41946	Danio rerio Fanconi anemia, complementation group D2 (fancd2), mRNA gb|AY301038	2.88431	0.0228442
contig31971	propionyl-Coenzyme A carboxylase, alpha polypeptide	2.88301	0.0158734
GPBPVW401EOLBO	neprilysin	2.8825	0.00417883
GPBPVW402GTTDX	SWI/SNF-related, matrix-associated actin-dependent regulator of chromatin, subf	2.8797	0.0217568
GPBPVW402I5ENC	Lates niloticus lactate dehydrogenase B (LDH-B) gene, complete cds	2.87662	0.00219525
contig35558	Sacs protein	2.87303	0.00077268
GPBPVW402F7BVH	protein MRVI1 isoform a	2.87247	0.00420265
GN8XUQJ01EVDBV	homeo box C10a	2.86746	0.00340387
GPBPVW401CQN3A	KIAA0432	2.86718	0.00573429
GPBPVW401DR7TK	solute carrier family 20, member 1a	2.86589	0.0140239
GN8XUQJ01BQ6ZD	protocadherin 2A36	2.86499	0.00424237
GPBPVW402JF65G	microtubule-associated protein 1b	2.86324	0.000467554
GPBPVW401CR7WX	protein arginine methyltransferase 5	2.8604	0.0052847
GPBPVW402JF06H	Notothenia coriiceps antifreeze glycoprotein precursor (AFGP8) gene, partial cd	2.85959	0.0426968
GPBPVW401CPQAW	acetyl-coenzyme A synthetase, cytoplasmic	2.85632	0.00314615
GPBPVW402IQ9O2	CD97 antigen precursor	2.85223	0.00624683
GPBPVW401AVRXK	Osmerus mordax mitochondrial solute carrier family 25 member 25 isoform D mRNA,	2.85157	0.00388183
GPBPVW402F9YK6	translocation-associated membrane protein 1-like 1	2.85048	0.00976392
contig21273	betaine--homocysteine S-methyltransferase 1	2.84779	0.0282414
contig43601	Myeloid/lymphoid or mixed-lineage leukemia (trithorax homolog, Drosophila); tra	2.84498	0.015695
GN8XUQJ02HZWC7	Homo sapiens staufen, RNA binding protein, homolog 2 (Drosophila) (STAU2), tran	2.84463	0.00191127
contig33039	Mus musculus family with sequence similarity 135, member A (Fam135a), mRNA	2.84395	0.024698
contig16973	Tdo2 protein	2.84148	0.0356683
contig40527	Exonuclease [Acinetobacter baumannii AB900]	2.8388	0.00645901
GPBPVW401D3TVX	myosin light chain kinase 2-like	2.83475	0.00468845
GN8XUQJ02F5C5Z	aquaporin 8	2.83457	0.00446753
contig00667	cytochrome P450, family 8, subfamily B	2.83128	0.0121116
GPBPVW401BW52I	MAD, mothers against decapentaplegic homolog 9	2.82985	0.019033
contig30946	Mus musculus mbt domain containing 1 (Mbtd1), mRNA	2.8265	0.0282794
GPBPVW402F5P18	Dynein light chain 4, axonemal	2.82499	0.0132555
contig30983	GTP cyclohydrolase	2.81793	0.00653052
GN8XUQJ02F7O34	phosphodiesterase 1A, calmodulin-dependent, isoform CRA_b	2.81719	0.00589304
GPBPVW402JXKPJ	glucose-6-phosphate isomerase [Flavobacterium johnsoniae UW101]	2.81514	0.0037187
GPBPVW402IAJVR	Danio rerio phosphoglucomutase 2-like 1 (pgm2l1), mRNA	2.81417	0.00807865
contig30795	protein phosphatase 2 regulatory subunit B'' gamma	2.81389	0.0319661
GPBPVW401BTTNX	alpha-2-macroglobulin, isoform CRA_a	2.81247	0.00275207
GPBPVW402JRZK7	Oryzias latipes cell division cycle 20 (cdc20), mRNA dbj|AB440205.1| Oryzias la	2.80669	0.0210382
GPBPVW401A40QO	protein LOC562437-like	2.80582	0.00255186
GN8XUQJ01CMD3N	Salmo salar interferon regulatory factor 1 (irf-1), mRNA gb|EF067841.1| Salmo s	2.80225	0.00488916
GPBPVW401AQT28	transforming growth factor beta type 1 receptor	2.80077	0.0154977
GPBPVW402G80FN	protein OS-9	2.80028	0.00759152
GN8XUQJ02G7QC5	arsenite-translocating ATPase	2.79869	0.000695749
GPBPVW402GL6P1	NAD+:protein(ADP-ribosyl)-transferase, ADPRT [Xenopus, Peptide Partial, 607 aa]	2.79637	0.00802208
GN8XUQJ01D6PC7	Sodium channel beta-1 subunit precursor	2.79571	0.00770559
GN8XUQJ02GT9NE	ribonuclease P protein subunit p30	2.79414	0.0275536
GN8XUQJ02FTCJN	forkhead box O3A	2.79391	0.00913558
GN8XUQJ01C0OZU	Arthroleptis variabilis 28S ribosomal RNA gene, partial sequence	2.79191	0.0129058
contig13592	cytochrome P450 CYP2X10	2.79164	0.0246335
GPBPVW401BE4NF	bone morphogenetic protein 7	2.79104	0.00418451
GPBPVW402GL4WJ	tRNA pseudouridine synthase 3	2.79066	0.0173757
contig13088	Anguilla japonica mRNA for 28kDa-1d apolipoprotein, complete cds	2.79063	0.00418598
GPBPVW401ASLNH	Danio rerio plexin b2b (plxnb2b), mRNA gb|FJ386495.1| Danio rerio plexin B2b sh	2.7886	0.00674189
contig15029	Callorhinchus milii HoxB gene cluster, complete sequence	2.78744	0.0103435
GN8XUQJ01DOU1L	titin b	2.78263	0.00393157
GN8XUQJ01D53G8	guanine nucleotide exchange factor VAV2	2.78255	0.00466037
contig32841	nuclear receptor subfamily 2, group F, member 1 [Xenopus (Silurana) tropicalis]///nuclear receptor subfamily 2, group F, member 1	2.78184	0.0101073
GN8XUQJ02GR22X	M.musculus DNA for GFAP-binding fragment GFAPE18	2.7808	0.00458081
contig32929	Danio rerio C-terminal binding protein 2 (ctbp2), transcript variant 2, mRNA db	2.77891	0.00560856
GPBPVW402IKNQC	cHz-cadherin	2.77848	0.00451828
contig27309	Solute carrier family 22 member 7	2.77559	0.00142803
GPBPVW401B4TFF	Rattus norvegicus Sfmbt mRNA for polycomb-group protein, complete cds	2.77549	0.00884038
GPBPVW401DMKYA	Mus musculus gamma-glutamyltransferase 1 (Ggt1), mRNA	2.76903	0.00436483
contig17957	Homo sapiens MSTP073 mRNA, complete cds	2.7669	0.0304242
GPBPVW402HWHER	proprotein convertase subtilisin/kexin type 6, isoform CRA_a	2.76632	0.0087318
GPBPVW401A7KSP	protein-glutamine gamma-glutamyltransferase E	2.76301	0.0208356
GPBPVW401CRLPK	BTB/POZ domain-containing protein KCTD6	2.76173	0.000262052
GPBPVW402F2PU5	Bombyx mori chi gene for chitinase precursor, complete cds	2.75848	0.00485534
GN8XUQJ02FZQO0	HEAT repeat containing 1	2.7584	0.0411567
GPBPVW401CTRJT	membrane attractin precursor	2.75799	0.0043197
GN8XUQJ01EN3JV	68kDa signal recognition particle	2.75596	0.0151505
GPBPVW402GQUUD	Oreochromis mossambicus alpha-2-macroglobulin mRNA, partial cds	2.75545	0.00504095
GPBPVW402IENQ6	Danio rerio collagen type V alpha-3a (col5a3a), mRNA gb|GQ485668.1| Danio rerio	2.75234	0.00516223
contig11004	liver-type fatty acid-binding protein	2.75114	0.00531332
contig09133	serotransferrin precursor	2.75069	0.00454915
GPBPVW402F99RE	Dictyostelium discoideum AX4 cAMP-dependent protein kinase (pkaD) mRNA, complet	2.74725	0.00535561
contig11782	processing of precursor 4	2.74689	0.0253507
contig25147	Heme-binding protein 2	2.74555	0.0274693
GN8XUQJ02HQ81L	Aminoacylase-1 [Salmo salar] gb|ACI33224.1| Aminoacylase-1	2.74518	0.0127062
contig30497	3-oxo-5-beta-steroid 4-dehydrogenase	2.74418	0.0152584
GPBPVW402GQ8NB	protein arginine N-methyltransferase 6	2.73572	0.00796667
GN8XUQJ01AYKKQ	Danio rerio amidohydrolase domain containing 1 (amdhd1), mRNA	2.73483	0.00186722
contig40987	Homo sapiens CUGBP, Elav-like family member 2 (CELF2), transcript variant 3, mR	2.73421	0.0111154
contig37076	Oryzias latipes progestin receptor membrane component 2 (olpgrmc2), mRNA dbj|AB	2.73098	0.00578651
GPBPVW402GUVCG	Conger myriaster concl-s mRNA for skin mucus C-type lectin, complete cds	2.73039	0.0425036
GPBPVW402GVS72	Oncidium Gower Ramsey chalcone synthase (CHS1) gene, complete cds	2.73008	0.0103727
contig24107	stromelysin-1 preproprotein	2.72921	0.00387359
GN8XUQJ02IHOAF	Homeobox protein Nkx-2.3	2.72742	0.00806081
GPBPVW402GK9SO	Ictalurus punctatus CD4-like protein 1 gene, complete cds	2.72331	0.00600838
GPBPVW401CKQMD	Fin bud initiation factor	2.72263	0.00429268
contig39482	Monopterus albus hypoxanthine 2 guanine phosphoribosyl transferase (HPRT) mRNA,	2.72145	0.00468911
GN8XUQJ02GGPKP	myotubularin-related protein 2	2.72111	0.00241887
GPBPVW402I36D1	Danio rerio opsin 3 (encephalopsin, panopsin) (opn3), mRNA gb|EF043381.1| Danio	2.72085	0.00800188
GPBPVW401EEP53	Thunnus obesus cytochrome c oxidase subunit VIa precursor, mRNA, nuclear mRNA e	2.71996	0.00520093
GPBPVW401CN0TK	Rattus norvegicus family with sequence similarity 55, member C (Fam55c), mRNA	2.71762	0.00523614
GN8XUQJ01C2GW8	serine/threonine-protein kinase pim-1	2.71747	0.0361127
contig33992	cell adhesion molecule [Canis lupus familiaris]	2.71735	0.00508158
GN8XUQJ02I8S2H	beta-1,3-galactosyl-O-glycosyl-glycoprotein beta-1,6-N-acetylglucosaminyltransf	2.71705	0.0128644
GPBPVW401D0432	Rhesus Macaque BAC CH250-478F9 () complete sequence	2.71635	0.0200416
contig40316	Danio rerio activin receptor IIB (ActrIIB) mRNA, complete cds	2.71607	0.00484088
contig21754	alpha-1-microglobulin	2.71548	0.0191718
GPBPVW402HD46F	D. labrax insulin growth factor 1 gene, complete cds	2.71491	0.00494069
contig23698	cytochrome P450 2P1	2.71373	0.0426563
GN8XUQJ02JCOS6	Mus musculus microtubule-associated protein, RP/EB family, member 2 (Mapre2), t	2.71236	0.00662832
GN8XUQJ01B19M6	Neuropilin 1a	2.71058	0.006464
GPBPVW402FTY1Z	PPAR gamma-DNA-binding domain interacting protein1	2.71017	0.0306996
contig17163	Transmembrane emp24 domain-containing protein 10 precursor	2.70934	0.00180348
GPBPVW401DYYVV	prostaglandin e synthase 3	2.70858	0.0194678
GPBPVW402JISLS	Danio rerio fc11b09 mRNA for fc11b09, complete cds	2.70664	0.00514275
GPBPVW401BYBSU	urokinase type plasminogen activator	2.70627	0.00516692
GN8XUQJ02FX5WD	voltage-dependent L-type calcium channel subunit alpha-1D	2.70485	0.00536217
GPBPVW401A5612	Homo sapiens 3p22-7 PAC RPCI4-555D20 (Roswell Park Cancer Institute Human PAC L	2.70458	0.0208628
contig44763	solute carrier family 24 (sodium/potassium/calcium exchanger), member 6 [Bos ta	2.70378	0.0078454
GN8XUQJ01DMYOF	sarcoglycan, epsilon	2.70161	0.00856759
GPBPVW401D6J69	RIO kinase 2 (yeast)	2.70151	0.00269883
contig36091	Kelch domain containing 1	2.6993	0.00976843
GN8XUQJ02IVKGF	Kaiso	2.69923	0.00560813
contig34863	Homo sapiens coagulation factor II (thrombin) receptor-like 3 (F2RL3), mRNA	2.69834	0.00312806
contig36885	Eptatretus stouti vasotocin gene	2.69637	0.00349312
GN8XUQJ01EDHMU	Arylsulfatase B	2.69626	0.00873081
GPBPVW402G94TI	TYW3 protein	2.696	0.00645606
GPBPVW402GMWUN	Galactonate dehydratase	2.69358	0.00610514
GN8XUQJ02G7UYV	BC067074 protein	2.69115	0.0222637
GN8XUQJ01CFYOU	Strongylocentrotus intermedius 185/333 mRNA, complete cds	2.68994	0.00528672
GPBPVW402IAO48	Rhesus Macaque BAC CH250-232K7 () complete sequence	2.68741	0.0054305
GN8XUQJ01CN6J4	ZDK1=MDK1 receptor protein tyrosine kinase homolog [zebrafish, Peptide Partial,	2.68555	0.0124994
GPBPVW401BX4HF	Danio rerio nuclear receptor subfamily 2, group C, member 2 (nr2c2), mRNA	2.68552	0.0315075
GN8XUQJ02IFEI9	electrogenic sodium bicarbonate cotransporter 1	2.68446	0.0351707
contig14242	Oncorhynchus mykiss urotensin-I protein (urotensin-i), mRNA emb|AJ005264.1| Onc	2.67986	0.00379683
GN8XUQJ02IPC5H	Rattus norvegicus phosphoglucomutase 2 (Pgm2), mRNA	2.6784	0.00632836
contig44232	Anguilla japonica StAR mRNA for steroidogenic acute regulatory protein, complet	2.67594	0.0265192
GPBPVW401AWYUW	gamma-tubulin complex component 5	2.67571	0.0288713
contig39656	vesicle transport protein got1a	2.67431	0.0112265
GPBPVW401A0Q9V	trinucleotide repeat containing 6A, isoform CRA_c	2.67329	0.0215766
GN8XUQJ01AWQF4	Epoxide hydrolase 2	2.67234	0.0183655
GPBPVW401ADDCS	Mus musculus integral membrane protein 2C (Itm2c), mRNA	2.67092	0.00800677
contig35986	Chain A, Crystal Structure Of The Nuclear Export Complex Crm1- Snurportin1-Rang	2.66463	0.0146054
GPBPVW402GA24Y	Vitelline membrane outer layer protein 1 homolog precursor	2.66454	0.00681427
GN8XUQJ02JXKNO	G-protein pathway suppressor 2	2.66366	0.0297838
contig27249	hemK methyltransferase family member 1	2.66366	0.0228321
GPBPVW401DDV3N	fibronectin leucine rich transmembrane protein 2	2.66214	0.0494412
contig33695	Rat pancreatic trypsin I gene, complete cds	2.66025	0.00677446
GPBPVW402HSQOO	cytoskeleton-associated protein 5	2.65826	0.00736982
GN8XUQJ02GHCGM	pescadillo homolog	2.65712	0.0335216
contig38978	phytoene synthase-like	2.65521	0.0213204
contig42514	Cadherin 17, LI cadherin (liver-intestine)	2.65514	0.0050909
contig30517	serine endopeptidase [Herbaspirillum seropedicae SmR1]	2.65401	0.0339526
contig14909	cytochrome P450 CYP2N	2.65293	0.00370213
GN8XUQJ01BUHRI	proline dehydrogenase 1	2.64825	0.0035225
GN8XUQJ01B48ZF	tetraspanin 15 [Xenopus (Silurana) tropicalis]	2.64568	0.0182822
contig22868	Catechol-O-methyltransferase domain-containing protein 1	2.64548	0.014502
GN8XUQJ01CQUBY	E3 ubiquitin-protein ligase NEDD4	2.64528	0.0111923
GPBPVW401DVM9S	receptor tyrosine kinase proto-oncogene	2.6445	0.0129557
GPBPVW401DUPWX	protein phosphatase 2 regulatory subunit B'' alpha	2.64367	0.0262871
GN8XUQJ01A29Z2	beta-carotene oxygenase 2a	2.64155	0.0371152
GN8XUQJ01BF97O	monoacylglycerol lipase abhd6-B	2.64119	0.00439791
GN8XUQJ02FS23I	Rattus norvegicus BAC CH230-12M22 () complete sequence	2.63916	0.00732041
contig42547	Serine/threonine-protein kinase VRK1	2.63697	0.00435147
contig27288	histone acetyltransferase type B catalytic subunit	2.63453	0.0173063
contig11294	fibrinogen gamma chain	2.63448	0.00447461
contig39486	Solute carrier family 2, facilitated glucose transporter member 11 [Anoplopoma	2.63435	0.0199321
GN8XUQJ02GGK4U	NADH-cytochrome b5 reductase 3	2.63402	0.0353413
contig44333	U3 small nucleolar RNA-associated protein 18 homolog	2.63151	0.0243387
contig03611	complement C3-S	2.62991	0.00697435
contig39981	Anguilla japonica AQP8 mRNA for aquaporin-8, complete cds	2.62844	0.00119795
GPBPVW402JPP0H	IQ motif containing with AAA domain 1	2.62587	0.00881936
GN8XUQJ02ISMF3	ankyrin repeat domain-containing protein 26	2.62358	0.00669372
contig32970	Arginase-1	2.62206	0.0178317
contig13078	28kDa-1c apolipoprotein	2.62036	0.007082
GPBPVW402I2R9Z	Takifugu rubripes transcription factor Sox5 (Sox5) gene, complete cds	2.61855	0.00652215
GPBPVW401CIB85	allograft inflammatory factor-1	2.6183	0.00740512
contig39649	Homo sapiens RAB38, member RAS oncogene family (RAB38), mRNA	2.61657	0.00538438
GPBPVW401EJZYE	Oryza sativa Japonica Group Hd1 gene for heading date 1, complete cds, cultivar	2.61645	0.0214111
GPBPVW401CN3RD	Anguis fragilis HOXD13 (HoxD13) and HOXD12 (HoxD12) genes, partial cds; and HOX	2.61308	0.0290005
GN8XUQJ01DIGHK	transducin (beta)-like 1 X-linked, isoform CRA_a	2.61226	0.0150792
GPBPVW401DP3NB	nucleolar protein 4, isoform CRA_b	2.61086	0.0043962
GPBPVW401DDJDQ	Oncorhynchus mykiss voltage-gated calcium channel subunit Cav2.2 variant I mRNA	2.61084	0.00636679
GN8XUQJ01BV2B9	C.coturnix Pax-QNR gene	2.60987	0.00335075
GN8XUQJ01B4J12	aldehyde oxidase	2.60737	0.0088025
contig36910	cytokine receptor common gamma chain	2.60712	0.00785711
GN8XUQJ02GXWQS	Chain A, Jnk3 Bound To Aminopyrimidine Inhibitor, Sr-3562	2.60536	0.00930163
GN8XUQJ02GW6V2	Fn3krp protein	2.60384	0.030355
GN8XUQJ02FWC1Y	endoribonuclease Dicer	2.60352	0.00672072
contig30978	NLRC3 receptor	2.60292	0.0065384
contig38399	Piccolo	2.59943	0.0133132
GN8XUQJ01BUI0Y	Sperm-associated antigen 7	2.59659	0.0298359
GPBPVW402JLTMW	hyaluronan synthase 1	2.59594	0.0142799
GN8XUQJ01EC68U	truncated pol protein	2.59216	0.00659966
contig36908	apolipoprotein B-100 precursor	2.58905	0.0179504
contig28094	alpha-2-macroglobulin-1	2.58853	0.010355
contig31575	extended synaptotagmin-2	2.58663	0.0235625
GN8XUQJ01AQN98	Homo sapiens cosmid 123E15, complete sequence	2.58628	0.00799922
contig29124	Janus kinase 2	2.5858	0.0341359
GN8XUQJ01D9ODG	Chain A, Crystal Structure Of Porcine Dipeptidyl Peptidase Iv (Cd26) pdb|1ORV|B	2.58445	0.00703091
contig35952	tRNA-nucleotidyltransferase 1, mitochondrial precursor Mitochondrial [Salmo sal	2.58157	0.00131073
contig27373	histidine ammonia-lyase, gene 2 [Xenopus (Silurana) tropicalis]	2.58089	0.00494433
contig38217	Danio rerio MYC binding protein 2 (mycbp2), mRNA	2.57913	0.0383761
GN8XUQJ01APYZY	glycine dehydrogenase [decarboxylating], mitochondrial	2.57845	0.0103251
GN8XUQJ01AF4EE	Larimichthys crocea growth differentiation factor-8 II (gdf-8) gene, complete c	2.57797	0.0123311
GN8XUQJ02IRGCX	TRAF family member-associated NF-kappa-B activator	2.57582	0.013
GN8XUQJ01BWAJB	Baz1a protein	2.57437	0.00516267
GPBPVW402HEQ6W	chaperone activity of bc1 complex-like, mitochondrial	2.57329	0.00580757
GPBPVW401DO5AJ	WD repeat-containing protein 55	2.56782	0.00362695
GPBPVW401C497U	Hydroxysteroid (11-beta) dehydrogenase 3	2.56636	0.0125402
GPBPVW401A065Y	pitchfork mutant R80K	2.56538	0.0157511
GPBPVW402FOSH5	Rhesus Macaque BAC CH250-311D22 () complete sequence	2.56447	0.0121799
contig26185	IFNc1	2.56232	0.0110637
contig07204	odd Oz/ten-m homolog 4	2.56086	0.00147732
GPBPVW402F2FA8	STIP1 homology and U-box containing protein 1, E3 ubiquitin protein ligase [Xen	2.56002	0.00767905
GPBPVW401B8BWB	Csnk1db protein	2.55893	0.0116008
GN8XUQJ02IRCPI	nuclear transcription factor, X-box binding 1, isoform CRA_a	2.55876	0.0010777
contig36373	suppression of tumorigenicity 5 protein	2.55732	0.00393501
GPBPVW402F6SAN	Danio rerio myotubularin related protein 12 (mtmr12), mRNA	2.55634	0.00691616
GPBPVW401DSRTF	prostaglandin E receptor 4 (subtype EP4), isoform CRA_a	2.55145	0.00395708
GPBPVW402ISRF7	importin-7	2.55037	0.0440529
contig14365	Sepp1b protein	2.54916	0.0190525
contig27440	Chain A, Structure Of The Tie2 Kinase Domain In Complex With A Thiazolopyrimidi	2.5491	0.00537758
GN8XUQJ02GQ6CM	GTP-binding protein era homolog	2.54746	0.00436131
contig36523	T.reesei mRNA for beta-xylosidase	2.54709	0.0153233
GPBPVW401E0C6U	Homo sapiens kazrin (KAZ), transcript variant C, mRNA	2.54636	0.0121246
contig16426	low density lipoprotein receptor	2.5426	0.0106805
GN8XUQJ02GM1X2	mitochondrial Rho GTPase 1	2.53763	0.00929373
GN8XUQJ01CA9JC	cardiac voltage-gated sodium channel alpha subunit Nav1.5	2.53699	0.0431592
contig32386	slow myosin heavy chain 2	2.53498	0.00764836
contig39096	monocarboxylate transporter 12-B	2.53081	0.0167014
GPBPVW402HFH5D	carnitine O-acetyltransferase b	2.5303	0.0383322
contig38266	Homo sapiens protocadherin 10 (PCDH10), transcript variant 1, mRNA	2.52785	0.018368
contig22232	Xenopus laevis B-cell lymphoma 9 (Bcl9) mRNA, complete cds	2.52669	0.00663723
contig12857	plasma retinol-binding protein 1	2.5265	0.0359809
GPBPVW401A5UWX	CCR4-NOT transcription complex, subunit 7, isoform CRA_a	2.52502	0.00629978
GPBPVW402F0UJH	FAM123A protein	2.52458	0.0342279
GN8XUQJ01CFCL3	Deoxycytidylate deaminase	2.52337	0.0206672
GPBPVW401ECRXT	Bos taurus feline leukemia virus subgroup C cellular receptor family, member 2	2.52254	0.0105323
GN8XUQJ02JPHHN	Rattus norvegicus densin 11-N6 mRNA, partial cds, alternatively spliced	2.52028	0.00735742
GPBPVW401CNR0S	Human leukocyte adhesion protein p150,95 alpha subunit gene, exons 2 - 6	2.51944	0.00872176
GPBPVW401CCXK9	synaptonemal complex protein 2	2.51448	0.0315823
contig42417	fast skeletal myosin heavy chain isoform mMYH-11	2.51252	0.0171969
GN8XUQJ01APEV0	Homo sapiens pancreatic colipase preproprotein (CLPS) mRNA, partial cds, altern	2.51122	0.00849188
contig29068	Aedes aegypti metallo-beta-lactamase partial mRNA	2.51094	0.00482713
GPBPVW401D7YH7	T-box gene 16	2.51046	0.00220616
GPBPVW401B2POL	Ictalurus punctatus warm temperature acclimation protein 65 KDa-1 (Wap65-1) gen	2.50887	0.00773163
contig35651	Talaromyces stipitatus ATCC 10500 arginine rich protein, mRNA	2.50868	0.019943
contig11157	Salmo salar urate oxidase mRNA, partial cds	2.50639	0.0277991
GN8XUQJ01DJPEA	photomorphogenic subunit 3-like protein	2.50481	0.0146237
GN8XUQJ02HEWKW	Oryzias latipes forkhead box O3 mRNA, partial cds	2.50469	0.00274001
contig42737	Protachykinin 1 precursor	2.50323	0.00351859
contig43067	Coiled-coil domain-containing protein 71	2.49729	0.00235902
GN8XUQJ01AT9VI	Danio rerio voltage-gated sodium channel beta4.1 subunit (scn4b1) mRNA, complet	2.49652	0.0125294
GPBPVW401DBTIL	epsilon-sarcoglycan	2.49605	0.0021281
GPBPVW402FF2M6	Cytochrome P450, family 3, subfamily A, polypeptide 65	2.49184	0.00863741
GPBPVW402G8DZQ	peroxisomal Lon protease homolog 2	2.49085	0.00578607
contig37444	C-type natriuretic peptide-3	2.49018	0.00612913
GN8XUQJ02H8QCI	ileal sodium/bile acid cotransporter	2.49002	0.000423701
GN8XUQJ02F2HXX	Glycine N-methyltransferase	2.48753	0.00840167
contig30019	ubiquitin carboxyl-terminal hydrolase 7	2.48752	0.01526
GPBPVW401B1CGH	Rattus norvegicus Cdc42 GTPase-activating protein (Cdgap), mRNA	2.48668	0.00845901
contig30883	Glucose-6-phosphatase	2.48579	0.0147933
GN8XUQJ02JE98T	Bos taurus Niemann-Pick disease, type C1 (NPC1), mRNA gb|AF299073.1|AF299073 Bo	2.48269	0.00701446
contig34147	Homo sapiens OTU domain containing 1 (OTUD1), mRNA	2.48261	0.0198368
GPBPVW402IUNEG	Ankrd46 protein	2.48149	0.00785668
contig43899	Danio rerio coatomer protein complex, subunit beta 2 (copb2), mRNA gb|AY294011.	2.47852	0.0396284
contig27302	Probable thiopurine S-methyltransferase	2.47799	0.00214975
GN8XUQJ02G0XGZ	tetraspanin-5	2.47789	0.0068818
GPBPVW402IC6IY	Homo sapiens DIP2 disco-interacting protein 2 homolog C (Drosophila) (DIP2C), m	2.47777	0.0112647
contig31283	monocarboxylic acid transporter 1	2.47738	0.0313272
GN8XUQJ02HVJK3	Spindlin-1	2.47512	0.0427307
GN8XUQJ02GFH2Z	Prkca protein	2.47509	0.0350638
GPBPVW401BIKLA	Rattus norvegicus intraflagellar transport 57 homolog (Chlamydomonas) (Ift57),	2.47144	0.0291415
GN8XUQJ02IWLOS	Xenopus laevis U2 snRNA gene	2.47141	0.00189158
contig31203	Cathepsin Z precursor	2.47009	0.0171961
GPBPVW402G0EDD	Betaine--homocysteine S-methyltransferase 1	2.46996	0.0206537
contig45117	Oncorhynchus mykiss Ikaros homolog (ikaros), mRNA gb|U92201.1|OMU92201 Oncorhyn	2.46968	0.00889022
GPBPVW402I6D9N	DNA-directed RNA polymerase I subunit RPA2	2.46902	0.00438565
contig45003	Phage tail fiber repeat family protein	2.46856	0.0118109
contig19826	Glutathione S-transferase theta-1	2.46841	0.0260146
GN8XUQJ02G3J8T	multimerin 1, isoform CRA_a	2.46718	0.0287459
contig32112	serine/arginine-rich splicing factor 7 isoform 4	2.4668	0.0130751
contig40984	quinolinate phosphoribosyltransferase	2.46634	0.0102653
contig44516	cholesterol side-chain cleavage cytochrome P450	2.46443	0.0103291
GPBPVW402GXKAM	Astyanax mexicanus bone morphogenetic protein 4 (bmp4) mRNA, complete cds	2.46182	0.00908953
GPBPVW402GB9K0	Cideb protein	2.45988	0.0229857
GPBPVW402GWGDO	faim protein [Xenopus (Silurana) tropicalis]	2.45932	0.00418437
GN8XUQJ02GBYG2	dolichyl-diphosphooligosaccharide--protein glycosyltransferase 48 kDa subunit [	2.45827	0.00188591
GPBPVW401BM01G	Lipase member H	2.4541	0.0176357
GN8XUQJ02H8SVL	NIMA (never in mitosis gene a)-related kinase 6	2.45353	0.0416299
GN8XUQJ02IPX7O	Anguilla japonica eFHL5 mRNA for four-and-a-half LIM domain protein 5, complete	2.45054	0.00244986
GN8XUQJ01C4F0C	carbohydrate (N-acetylgalactosamine 4-0) sulfotransferase 8 [Xenopus (Silurana)	2.44883	0.0144578
GPBPVW402JEO11	Callorhinchus milii HoxA gene cluster, complete sequence	2.448	0.0319547
GPBPVW401BFOVK	frizzled-8	2.44674	0.0421234
GN8XUQJ01CANCR	Hippoglossus hippoglossus	2.44635	0.0105959
contig41739	Takifugu rubripes erythropoietin (EPO) gene, complete cds, alternatively splice	2.44466	0.0357729
GPBPVW402F5DV3	E3 ubiquitin-protein ligase UBR3 isoform 1	2.44274	0.0183764
GN8XUQJ02FKLWT	Papolb protein	2.44253	0.0327253
GN8XUQJ02FI3NO	sorting nexin-2	2.4413	0.00615995
contig22485	collagen type VI alpha 2 subunit	2.44102	0.0311712
GN8XUQJ02H5UM8	Insulin gene enhancer protein isl-1	2.4408	0.00641838
GPBPVW401E02TT	ZNF285A protein	2.4398	0.0156057
GPBPVW402IPNFI	DnaJ (Hsp40) homolog, subfamily C, member 11	2.43956	0.0374973
GPBPVW401BMUPW	gamma-1-syntrophin	2.43805	0.00662903
GPBPVW401DHRMV	ES1 protein homolog, mitochondrial precursor	2.43462	0.0444128
GPBPVW401D7W94	E.saurus Ig germline H-chain gene V-region	2.43343	0.00411548
GN8XUQJ01CLF7J	Transposable element Tcb2 transposase	2.43239	0.0239113
GPBPVW401CM7RK	thimet oligopeptidase 1	2.4282	0.0197891
contig30439	Homo sapiens ubiquitin-like 3 (UBL3), mRNA	2.42433	0.00735715
GPBPVW402GB8XP	DNA repair protein RAD51 4-like protein	2.42197	0.0110548
contig40286	spermatogenesis-associated protein 13 isoform 1	2.41971	0.0278398
GN8XUQJ01B2CYN	mitochondrial 39S ribosomal protein l32	2.41892	0.0329778
GPBPVW401CJHAW	folylpolyglutamate synthase, mitochondrial	2.41762	0.0124984
contig30308	Myelin P2 protein	2.41742	0.0208638
GPBPVW401DB0PJ	fam100a	2.41722	0.0161597
GPBPVW401DVKWG	two pore channel 1, isoform CRA_b	2.41636	0.029934
GPBPVW402HXGBV	tenascin XB-like protein	2.41604	0.00422155
GPBPVW402IP9LD	T cell antigen receptor alpha chain VJC region	2.41378	0.0158115
GPBPVW401DAKPH	Macaca mulatta BAC CH250-12L24 () complete sequence	2.41221	0.00456233
contig09134	Serotransferrin-1 precursor	2.41183	0.0465451
GN8XUQJ02FWTUP	major urinary protein 13	2.41083	0.013552
GN8XUQJ02H18BG	Rattus norvegicus FAT tumor suppressor homolog 4 (Drosophila) (Fat4), mRNA	2.40933	0.0177295
contig13579	Cyp2x	2.40323	0.0119811
contig16351	Group XIIB secretory phospholipase A2-like protein precursor	2.40265	0.0230558
GPBPVW401CW9FV	transmembrane protein 17	2.40263	0.0131573
GPBPVW402HWQ2N	cholinergic receptor nicotinic alpha polypeptide 1	2.40188	0.00143715
contig24881	cell death activator CIDE-A	2.40053	0.0134119
GN8XUQJ02HOU0Q	Danio rerio lysine (K)-specific demethylase 4B (kdm4b), mRNA	2.39979	0.00477032
GPBPVW402GPCF4	Feline leukemia virus subgroup C receptor-related protein 2	2.39806	0.0237694
GPBPVW401DXNNE	sex hormone-binding globulin alpha	2.39737	0.0155918
GPBPVW402J14LC	Probable dimethyladenosine transferase	2.39638	0.00949432
GPBPVW402GE2RB	Macaca mulatta polyglutamine-containing protein gene, complete cds	2.39619	0.0106969
GPBPVW402FIZKO	translocating chain-associated membrane protein 1	2.39444	0.0402844
GPBPVW402JWAOJ	Mus musculus family with sequence similarity 13, member A (Fam13a), mRNA	2.39384	0.00644587
GPBPVW402I0AL3	protein-glutamine gamma-glutamyltransferase E	2.39375	0.0174441
GN8XUQJ02JDFWL	tumor necrosis factor receptor associated factor 2	2.39309	0.0218635
GN8XUQJ02G0JU7	Danio rerio anterior pharynx defective 1B-like (PSFL) mRNA, complete cds	2.39163	0.0166331
GPBPVW401A1ICW	Mus musculus pericentriolar material gene 1 protein (Pcm1) gene, partial cds; a	2.38872	0.0162054
GPBPVW401CUVFP	calcineurin B	2.38744	0.027281
GPBPVW402J1CI2	Danio rerio matrin 3-like (matr3l), mRNA	2.38608	0.0433089
contig40099	Pyruvate dehydrogenase kinase isozyme 3, mitochondrial precursor	2.38559	0.00567327
contig02251	28kDa-2 apolipoprotein	2.38526	0.0349943
GPBPVW401BJNW0	Mus musculus castaneus strain CAST/EiJ activator of basal transcription 1 (Abt1	2.38502	0.0168387
GPBPVW402F7TV6	E3 ubiquitin-protein ligase SMURF1	2.37891	0.00176348
GPBPVW402HZSGZ	Gallus gallus zinc-finger/apterous-related homeobox protein (zax) mRNA, partial	2.37697	0.0193512
GN8XUQJ02G60XP	Homo sapiens cyclin T2a mRNA, complete cds	2.37673	0.0288166
GPBPVW401A7HP2	Cyb5rl protein	2.37291	0.00484606
GN8XUQJ01DSQ7N	troponin C fast	2.37112	0.022518
contig18937	Gasterosteus aculeatus pituitary homeobox 1 (Pitx1) gene, Pitx1-SALR allele, co	2.37024	0.0296457
GN8XUQJ01EQ0OW	immunoglobulin heavy chain variable segment 5-1	2.368	0.018981
contig15564	Danio rerio RAMP-like triterpene glycoside receptor (rltgr), mRNA emb|FN547414.	2.36632	0.00864812
GN8XUQJ01DU6CU	oxysterols receptor LXR-alpha	2.36598	0.0102454
contig34513	alcohol dehydrogenase Class VI	2.36523	0.013741
contig24187	Ictalurus punctatus CD4-like protein 2 gene, complete cds	2.36517	0.0421236
GPBPVW402FV5IW	Bos taurus transmembrane 9 superfamily member 3 (TM9SF3), mRNA	2.36492	0.021342
GPBPVW401BRZZU	Nupl1 protein	2.36095	0.0268865
contig32099	KIAA1199 homolog precursor	2.35824	0.0432804
GPBPVW402HUCP7	Epinephelus coioides preproghrelin mRNA, complete cds	2.35383	0.0170186
GPBPVW402HNL2Z	gamma fibrinogen	2.35289	0.012371
GN8XUQJ02HDARN	Chain A, Crystal Structure Of The Human Cyclin G Associated Kinase (G pdb|3LL6|	2.35258	0.014678
GN8XUQJ01B7H4S	Dehydrogenase/reductase SDR family member 4	2.35245	0.00688364
GPBPVW402GHSA2	Trypanosoma brucei Lister 427 surface glycoprotein expression site BES12/TAR29,	2.35162	0.0256841
GN8XUQJ02GB29T	Rabbit phosphorylase kinase (alpha subunit) mRNA, complete cds	2.35132	0.0278151
GPBPVW401DZ0WD	non-catalytic region of tyrosine kinase adaptor protein 1	2.34762	0.0178949
GPBPVW401AP64I	Bos taurus splicing factor, suppressor of white-apricot homolog (Drosophila) (S	2.34725	0.0209897
contig21049	complement factor B/C2-B	2.34703	0.0146707
contig44949	bHLH protein DEC1b	2.34678	0.0212257
GN8XUQJ02JXDLT	Salmo marmoratus fructose-1,6-bisphosphatase mRNA, partial cds	2.34648	0.0172316
contig42092	G2e3 protein	2.34465	0.0287956
GN8XUQJ01ADOK5	All-1 related protein	2.34415	0.0450065
contig30789	Oncorhynchus mykiss strain ARO-F2 T-cell surface glycoprotein CD8 alpha precurs	2.343	0.0184927
GPBPVW402FSMZC	rabl2a protein [Xenopus (Silurana) tropicalis]	2.34176	0.0245373
GPBPVW401BHCSI	WD repeat-containing protein 92	2.34025	0.0174761
GPBPVW402FWOTX	Caenorhabditis elegans cosmid Y59C2A, complete sequence	2.33175	0.00563972
contig33279	3-phosphoglycerate dehydrogenase	2.33159	0.022603
GN8XUQJ01BR9B3	Channa argus rhamnose-binding lectin (RBL) gene, promoter region and complete c	2.32985	0.027983
contig43323	Danio rerio neurogenin 1 (ngn1) gene, complete cds	2.32885	0.0211521
contig13576	cytochrome P450 CYP2X12	2.3241	0.0149341
GN8XUQJ02IT1VZ	chitin synthase	2.32253	0.0192579
GN8XUQJ02HNZ9Q	glutathione reductase precursor	2.32221	0.0212111
contig30251	anserinase	2.32102	0.0273411
GPBPVW402G4GI5	homeodomain-interacting protein kinase 3	2.32087	0.02613
GN8XUQJ02I1URT	SNAP-23	2.32047	0.0181823
contig44607	Homo sapiens cold inducible RNA binding protein (CIRBP), transcript variant 3,	2.31489	0.00844684
GN8XUQJ02H7ZJS	sodium channel 3	2.31373	0.00656883
GN8XUQJ02F9M7Z	Vtnb protein	2.30821	0.018368
contig31100	Thbs2 protein	2.30615	0.0309044
GPBPVW402IJZ8R	Mus musculus inositol polyphosphate-5-phosphatase D (Inpp5d), transcript varian	2.30409	0.0273583
GN8XUQJ01CKM34	Salmo salar solute carrier family 6 (neurotransmitter transporter, taurine), me	2.30401	0.0406331
contig20239	Pancreatic secretory trypsin inhibitor	2.30236	0.00628269
contig26675	Salmo salar fork head domain protein (fkh), mRNA gb|AF062086.1|AF062086 Salmo s	2.30139	0.0200068
GPBPVW401D7E0A	Meckelin	2.29865	0.00425599
GPBPVW402G28RM	Mus musculus diadenosine triphosphate hydrolase (Fhit) gene, exon 5 and partial	2.29839	0.0273828
GN8XUQJ01C5W80	Carassius auratus NAP1-like mRNA for nuclear assembly protein 1 like, complete	2.29644	0.0129028
GPBPVW402GH0VM	disulfide-isomerase precursor	2.29472	0.0410237
GN8XUQJ01D42Q6	solute carrier family 7 member 8-like protein	2.29386	0.0134312
contig32550	Macaca mulatta serine/arginine-rich splicing factor 1 (SRSF1), mRNA	2.2914	0.0303551
contig43136	voltage-dependent L-type calcium channel subunit alpha-1S	2.29017	0.0165161
contig19231	signal transducer and activator of transcription 4	2.2901	0.00724049
GN8XUQJ01BJ843	rho guanine nucleotide exchange factor (GEF) 1	2.29009	0.0422551
contig41566	guanine nucleotide exchange factor mss4	2.29003	0.00515821
GN8XUQJ02ISXOJ	tyrosine-protein phosphatase non-receptor type 21	2.28993	0.00619489
GPBPVW401C29SJ	maltase-glucoamylase	2.28886	0.0286266
GPBPVW402F7UN6	\ATPase, H+ transporting, lysosomal V1 subunit C1, isoform CRA_c	2.28639	0.0273345
contig18475	Macaca mulatta retinol binding protein 2, cellular (RBP2), mRNA	2.28524	0.0150415
GPBPVW402FZQQG	Danio rerio dipeptidyl-peptidase 4 (dpp4), mRNA	2.28499	0.0312251
GPBPVW401DXO4Q	Hevea brasiliensis cis-prenyltransferase 10 (Hpt10) mRNA, complete cds	2.28245	0.00389726
GN8XUQJ01EUALM	tRNA methyltransferase 11 homolog (S. cerevisiae)	2.28151	0.00415854
GN8XUQJ01BH1MA	Oncorhynchus mykiss nuclear receptor subfamily 1, group H, member 3 (nr1h3), mR	2.27939	0.0328824
GN8XUQJ01EJQMZ	parathyroid hormone/parathyroid hormone-related peptide receptor	2.27937	0.0303073
GPBPVW401C1RYM	secretogranin III	2.27918	0.0488425
GPBPVW401BEHAB	Malus x domestica MdADC mRNA for arginine decarboxylase, complete cds	2.27397	0.0185035
GPBPVW402GP9GV	Danio rerio cryptochrome DASH (cry-dash), mRNA dbj|AB120759.1| Danio rerio zcry	2.27193	0.0269093
GPBPVW401BOQKE	Danio rerio polymerase (RNA) II (DNA directed) polypeptide B (polr2b), mRNA	2.26853	0.00909653
GPBPVW401A4G8M	Dehydrogenase/reductase SDR family member 12	2.26832	0.0130546
contig34974	complement component factor I	2.26552	0.0296696
GN8XUQJ01BD7HJ	sodium-dependent serotonin transporter	2.26122	0.0334002
GPBPVW402FQ77A	SLC12A8 cation-chloride cotransporter	2.25895	0.00330101
contig02227	Homo sapiens neuroplastoma apoptosis-related RNA-binding protein (CUGBP2) gene,	2.25894	0.0239352
GPBPVW402GFAT6	KIAA0368	2.25513	0.0285424
GPBPVW402IBI4Z	Danio rerio dopamine D4b receptor (drd4b) mRNA, complete cds	2.25319	0.0322656
GPBPVW402GS332	surface antigen BspA-like [Trichomonas vaginalis G3]	2.25318	0.0325937
contig19658	Secreted phosphoprotein 24 precursor	2.25274	0.0398345
GN8XUQJ02GV51Z	trans-2,3-enoyl-CoA reductase	2.25261	0.0371899
contig37785	basic leucine zipper and W2 domains 1 transcriptional factor	2.24965	0.0224848
GN8XUQJ02II1T0	odorant receptor 4.1	2.24957	0.0351842
GPBPVW402H68XN	Oculocerebrorenal syndrome of Lowe	2.24893	0.0224113
GPBPVW401DIUYA	Uroporphyrinogen-III synthase	2.24836	0.0386394
contig30389	Oryzias latipes ADAMTS-1 protein (adamts-1), mRNA dbj|AB185850.1| Oryzias latip	2.245	0.0348804
contig31682	lipoprotein lipase	2.24325	0.0199483
GPBPVW402HG4J8	Danio rerio signal peptide peptidase mRNA, complete cds	2.24312	0.0191669
GN8XUQJ02JOA6R	amine oxidase [Gordonia bronchialis DSM 43247]	2.24255	0.0157621
GN8XUQJ02HX2MX	Rattus norvegicus 5'-3' exoribonuclease 2 (Xrn2), mRNA	2.23928	0.0347727
GN8XUQJ01BV3GQ	translocase of outer mitochondrial membrane 40	2.23764	0.0256383
GN8XUQJ01A8E25	calcineurin A subunit	2.22989	0.00816683
contig15250	COL11A2	2.22802	0.0314054
GPBPVW401A7M3D	Bos taurus ring finger protein 175 (RNF175), mRNA	2.22669	0.0118107
GN8XUQJ02GNNED	complement C3 precursor	2.2219	0.0446987
GN8XUQJ01BYP6U	twisted gastrulation precursor	2.22147	0.0404791
contig42195	TLRS5	2.22126	0.0299224
GN8XUQJ01DP68C	Mitochondrial inner membrane protein	2.22111	0.0338436
GPBPVW401CLWPX	KDEL motif-containing protein 2	2.22001	0.0492954
GN8XUQJ01BAJAQ	axonemal dynein heavy chain	2.21969	0.025415
contig40424	COP9 signalosome complex subunit 6	2.21762	0.033079
GPBPVW401CQ2V0	ankyrin repeat domain-containing protein 13A	2.21757	0.0352099
GPBPVW402G8PVX	Homo sapiens cleavage and polyadenylation specific factor 6, 68kDa (CPSF6), mRN	2.21735	0.0285561
GPBPVW401DDXPR	Cask protein	2.21685	0.0398477
GPBPVW402F5TW1	discs large homolog 5 isoform 1	2.21527	0.0184888
GN8XUQJ01EOY7M	magnesium transporter MRS2 homolog, mitochondrial	2.21361	0.0482893
GPBPVW401DT3IT	Bos taurus ATPase type 13A1 (ATP13A1), mRNA	2.21348	0.0490819
contig42975	protein tyrosine phosphatase type IVA, member 3	2.21208	0.0115674
GPBPVW401EWJ03	rp42 homolog (pending)	2.20976	0.0444
contig35846	HSPC291	2.20774	0.034157
contig35368	UBX domain-containing protein 6	2.20755	0.0264269
GPBPVW402FSBNJ	anosmin-1.1	2.20555	0.0344766
contig37617	Homo sapiens MAP/microtubule affinity-regulating kinase 1 (MARK1), mRNA	2.20545	0.0185843
GN8XUQJ01CWOAA	Plekhh1 protein	2.20467	0.0399742
contig32090	Sfxn2 protein	2.20446	0.00760585
contig36356	KIAA2032 protein	2.20394	0.00375304
GN8XUQJ01CWS71	FAM57B	2.20261	0.0345991
GPBPVW402IG43Z	NADH-ubiquinone oxidoreductase 75 kDa subunit, mitochondrial	2.20043	0.0349787
GPBPVW402G81M0	activating transcription factor 6 variant	2.20022	0.0114258
GN8XUQJ02IOXZA	syncrip protein [Xenopus (Silurana) tropicalis]	2.19944	0.0311702
GN8XUQJ02HSXUP	ATP-binding cassette sub-family A member 1	2.19794	0.00364206
GPBPVW402FUR5C	LTV1-like	2.19314	0.0189457
GPBPVW401CVVER	EH domain-containing protein 1	2.1926	0.0287876
GPBPVW401EU4KK	poly(A) polymerase alpha	2.19255	0.00967526
GN8XUQJ02I0HBW	protein-tyrosine phosphatase-like member A	2.1921	0.0343121
contig06159	serpin peptidase inhibitor, clade A (alpha-1 antiproteinase, antitrypsin), memb	2.19171	0.0174232
GPBPVW402GZG0K	DnaJ homolog subfamily B member 14	2.19036	0.0265267
contig44399	suppressor of hairy wing homolog 4 (Drosophila), isoform CRA_b	2.1885	0.0476678
GPBPVW402GYY9N	truncated collagen type VI alpha 4 precursor	2.18843	0.0330224
contig34641	Rhesus Macaque BAC CH250-42A15 () complete sequence	2.18545	0.0497382
GPBPVW402IT8RY	solute carrier family 17, member 9b	2.18535	0.0078508
GPBPVW401BQV3U	AIDB protein	2.18485	0.00868074
GPBPVW401B8PND	Lectin, mannose-binding 2	2.18476	0.0256933
contig35697	C-X-C motif chemokine 10 precursor	2.18175	0.0445069
GPBPVW402HI9MT	Homo sapiens hydroxysteroid (11-beta) dehydrogenase 2 (HSD11B2), mRNA	2.18128	0.0239887
GPBPVW401AM1K5	Scinderin like a	2.18064	0.00195274
GN8XUQJ01C4KPT	dematin	2.18004	0.0438986
GN8XUQJ02I6ESD	phosphatidylserine receptor short form	2.17797	0.0392979
GPBPVW401DKL0K	Bos taurus heparanase (HPSE), mRNA gb|AF281160.2| Bos taurus heparanase mRNA, c	2.17588	0.048107
GN8XUQJ01DO34B	Paralichthys olivaceus mRNA for complement component C3, complete cds	2.17382	0.0345801
contig44009	gag-pro-pol polyprotein [Walleye dermal sarcoma virus]	2.17371	0.0378729
GN8XUQJ01B53UY	KIAA0513 protein	2.17134	0.0301391
contig27212	mannose-P-dolichol utilization defect 1 protein	2.1705	0.0369211
GPBPVW402GXYQD	Oncorhynchus mykiss SYPG1 (SYPG1), PHF1 (PHF1), and RGL2 (RGL2) genes, complete	2.1694	0.00139041
GN8XUQJ01DWY58	Glyptapanteles flavicoxis bracovirus segment 6, complete sequence	2.16587	0.0447145
GPBPVW402GZ6VE	Rattus norvegicus odz, odd Oz/ten-m homolog 3 (Drosophila) (Odz3), mRNA	2.16466	0.0349877
contig36804	Anguilla japonica Slc26A6c mRNA for solute carrier family 26 member 6 c, comple	2.16426	0.0376921
GN8XUQJ02IPQFY	Gallus gallus neuronal spastin mRNA, complete cds, alternatively spliced	2.16061	0.0376761
contig24415	solute carrier family 31 (copper transporters), member 1	2.15938	0.0446404
GN8XUQJ01AYN1D	U2 small nuclear RNA auxiliary factor 2a	2.15937	0.004437
GN8XUQJ01DENNV	Mus musculus ornithine decarboxylase antizyme gene, complete cds	2.15892	0.0185016
contig31508	Homo sapiens cDNA FLJ57390 complete cds	2.15816	0.00156946
contig25551	myosin XIX	2.15721	0.0121446
GPBPVW402H2TYC	polynucleotide kinase 3'-phosphatase, isoform CRA_b	2.14863	0.0407178
GN8XUQJ02F3ZNH	glucosamine (N-acetyl)-6-sulfatase	2.14825	0.0291591
GPBPVW401ENNJZ	endothelin C receptor	2.14603	0.00839387
contig38545	Anguilla japonica cholesterol side-chain cleavage cytochrome P450 (CYP11A1) mRN	2.14579	0.0101459
GN8XUQJ02H6LAD	Homo sapiens hemopoietic cell kinase (HCK), transcript variant 4, mRNA	2.14288	0.0174189
contig06760	Fucolectin-4 precursor	2.14198	0.00588966
GPBPVW402GND4J	ring finger protein 166 [Xenopus (Silurana) tropicalis]	2.14122	0.0124257
GPBPVW401DXFRH	Vkorc1-like protein 1	2.13973	0.0147262
GPBPVW401EGC87	ubiquitin carboxyl-terminal hydrolase isozyme L1	2.13405	0.016193
GPBPVW401A028Y	protocadherin 2 alpha b 1	2.13016	0.0155379
GPBPVW402JJUDU	Oncorhynchus mykiss mineralocorticoid receptor form A gene, partial cds	2.12985	0.0399199
GN8XUQJ01DRJMJ	Homo sapiens NEL-like 1 (chicken) (NELL1), transcript variant 2, mRNA	2.12937	0.00979313
GN8XUQJ02JQ8QP	Mus musculus nov gene promoter region	2.12738	0.0495273
GN8XUQJ02ICIMT	Pre-mRNA-splicing regulator WTAP	2.12357	0.00678391
contig13565	Salmo salar interferon alpha 2 (IFNA2) gene, complete cds	2.12326	0.00207549
GPBPVW401D8NGJ	Fibrinogen alpha chain	2.12251	0.0409972
GN8XUQJ02G7M6O	Polybromo 1, like	2.12244	0.0418747
GN8XUQJ02GLCU6	Danio rerio pheromone receptor (LOC570726), mRNA	2.1175	0.0243396
GPBPVW402FFAGN	complement C4-2	2.11626	0.0353351
GN8XUQJ02GAF8P	leucine aminopeptidase 1	2.11411	0.00434093
contig33936	E-box binding protein 2	2.11239	0.0326398
GN8XUQJ01BI897	Hypophthalmichthys molitrix fibrinogen gamma polypeptide mRNA, complete cds	2.1116	0.0478988
GN8XUQJ02J3FUE	phosphatase and actin regulator 4 isoform 2	2.11086	0.0034619
GPBPVW401AUSLM	sorting and assembly machinery component 50 homolog	2.10071	0.00619679
GPBPVW401C4IVN	GK004	2.09493	0.016312
GPBPVW402F9K4H	Adal protein	2.09402	0.0232924
GPBPVW402HQRN6	plasminogen related growth factor receptor 3	2.09274	0.0212885
GPBPVW401AJ8L7	Mps one binder kinase activator-like 1A	2.08096	0.0198336
GPBPVW402GXRU2	Danio rerio zPOMT1 mRNA for protein O-mannnosyltransferase 1, complete cds	2.0786	0.019409
contig26615	death ligand 3	2.07526	0.00486523
GPBPVW401DB7YW	deoxyribonuclease-2-alpha	2.07404	0.0348918
[truncated: 448 more rows]
